# Supplementary material for: The Landscape of Realized Homologous Recombination in Pathogenic Bacteria
Source: Mol Biol Evol. 2015 Oct 29;33(2):456–71. doi: 10.1093/molbev/msv237 (PMC4866539; doi:10.1093/molbev/msv237)
Supplement: Supplementary Data [file supp_msv237_suppl_data.zip]

Archive with 5 entries (5 files):
- TableS3.xlsx
- TableS4.xlsx
- FiguresS1-6.pdf
- TableS1_alignment_stat.xlsx
- TableS2.xlsx
