# Supplementary material for: The Landscape of Realized Homologous Recombination in Pathogenic Bacteria
Source: Mol Biol Evol. 2015 Oct 29;33(2):456–71. doi: 10.1093/molbev/msv237 (PMC4866539; doi:10.1093/molbev/msv237)
Supplement: Supplementary Data [file supp_msv237_suppl_data.zip › TableS3.xlsx]

## Sheet: E. coli
			Table S3. Recombination hot genes in each species
species	locus tag	major category	category	gene	description
E.coli	B2047	Cell envelope	Surface polysaccharides, lipopolysaccharides and antigens	wcaJ	colanic biosynthesis UDP-glucose lipid carrier transferase
	B2044	Cell envelope	Surface polysaccharides, lipopolysaccharides and antigens	wcaL	putative glycosyl transferase
	B2029	Energy metabolism	Pentose phosphate pathway	gnd	6-phosphogluconate dehydrogenase, decarboxylating
	B2046	Cell envelope	Surface polysaccharides, lipopolysaccharides and antigens	wzxC	putative colanic acid exporter
	PS5764	Hypothetical	General		hypothetical protein
	B2028	Purines, pyrimidines, nucleosides, and nucleotides	Sugar-nucleotide biosynthesis and conversions	ugd	UDP-glucose 6-dehydrogenase
	B2026	Amino acid biosynthesis	Histidine family	hisI	fused phosphoribosyl-AMP cyclohydrolase/phosphoribosyl-ATP pyrophosphatase
	B4323	Energy metabolism	Energy metabolism	uxuB	D-mannonate oxidoreductase, NAD-dependent
	B2020	Amino acid biosynthesis	Histidine family	hisD	bifunctional histidinal dehydrogenase/ histidinol dehydrogenase
	B2045	Other categories	Other categories	wcaK	colanic acid biosynthesis protein
	B2043	Other categories	Other categories	wcaM	colanic acid biosynthesis protein
	B4322	Energy metabolism	Sugars	uxuA	mannonate hydrolase
	B2023	Amino acid biosynthesis	Histidine family	hisH	imidazole glycerol phosphate synthase, glutamine amidotransferase subunit with HisF
	B2021	Amino acid biosynthesis	Histidine family	hisC	histidinol-phosphate aminotransferase
	B2022	Amino acid biosynthesis	Histidine family	hisB	fused histidinol-phosphatase/imidazoleglycerol-phosphate dehydratase
	B2042	Energy metabolism	Energy metabolism	wcaN	putative regulatory subunit for GalU
	B2024	Amino acid biosynthesis	Histidine family	hisA	N-(5'-phospho-L-ribosyl-formimino)-5-amino-1- (5'-phosphoribosyl)-4-imidazolecarboxamide isomerase
	B2050	Other categories	Other categories	wcaI	putative glycosyl transferase
	B2027	Other categories	Other categories	wzzB	regulator of length of O-antigen component of lipopolysaccharide chains
	B4314	Cell envelope	Surface structures	fimA	major type 1 subunit fimbrin (pilin)
	B4567	Hypothetical	General	yjjZ	hypothetical protein
	B4364	Hypothetical	General	yjjP	inner membrane protein, H-NS-repressed, DUF1212 family
	B4359	Cellular processes	Cellular processes	opgB	phosphoglycerol transferases I and II
	B4331	Other categories	Other categories	kptA	RNA 2'-phosphotransferase
	B2049	Purines, pyrimidines, nucleosides, and nucleotides	Sugar-nucleotide biosynthesis and conversions	cpsB	mannose-1-phosphate guanyltransferase
	B4317	Cell envelope	Surface structures	fimD	outer membrane usher protein, type 1 fimbrial synthesis
	B4332	Other categories	Other categories	yjiJ	putative inner membrane protein
	B2025	Amino acid biosynthesis	Histidine family	hisF	imidazole glycerol phosphate synthase, catalytic subunit with HisH
	B4313	DNA replication, restriction, modification, recombination, and repair	DNA replication, restriction, modification, recombination, and repair	fimE	tyrosine recombinase/inversion of on/off regulator of fimA
	B4312	DNA replication, restriction, modification, recombination, and repair	DNA replication, restriction, modification, recombination, and repair	fimB	tyrosine recombinase/inversion of on/off regulator of fimA
	B4318	Other categories	Other categories	fimF	minor component of type 1 fimbriae
	B4263	Hypothetical	General	yjgR	conserved protein, DUF853 family with NTPase fold
	B2011	DNA replication, restriction, modification, recombination, and repair	Degradation of DNA	sbcB	exonuclease I
	B4320	Other categories	Other categories	fimH	minor component of type 1 fimbriae
	B4324	Regulatory functions	General	uxuR	DNA-binding transcriptional repressor
	B4316	Cell envelope	Surface structures	fimC	periplasmic chaperone
	PL4105	Hypothetical	General		hypothetical protein
	B4358	Other categories	Other categories	yjjN	L-galactonate oxidoreductase
	B4334	Other categories	Other categories	yjiL	putative ATPase, activator of (R)-hydroxyglutaryl-CoA dehydratase
	B4367	Other categories	Other categories	fhuF	ferric iron reductase involved in ferric hydroximate transport
	B2051	Other categories	Other categories	wcaH	GDP-mannose mannosyl hydrolase
	B4361	Other categories	Other categories	dnaC	DNA biosynthesis protein
	B2009	Energy metabolism	Energy metabolism	sbmC	DNA gyrase inhibitor
	B4311	Other categories	Other categories	nanC	N-acetylnuraminic acid outer membrane channel protein
	B2019	Amino acid biosynthesis	Histidine family	hisG	ATP phosphoribosyltransferase
	B4319	Other categories	Other categories	fimG	minor component of type 1 fimbriae
	ST1330	Hypothetical	General		conserved predicted protein
	B4315	Other categories	Other categories	fimI	fimbrial protein involved in type 1 pilus biosynthesis
	B4375	Translation	Protein modification and translation factors	prfC	peptide chain release factor RF-3
	B4335	Other categories	Other categories	yjiM	putative 2-hydroxyglutaryl-CoA dehydratase
	B4325	Other categories	Other categories	yjiC	hypothetical protein
	B4336	Other categories	Other categories	yjiN	zinc-type alcohol dehydrogenase-like protein
	B4321	Other categories	Other categories	gntP	fructuronate transporter
	B4269	Other categories	Other categories	yjgB	putative alcohol dehydrogenase, Zn-dependent and NAD(P)-binding
	B4363	Other categories	Other categories	yjjB	conserved inner membrane protein
	B2014	Other categories	Other categories	plaP	putrescine importer, low affinity
	B4371	Other categories	Other categories	rsmC	16S rRNA m(2)G1207 methyltransferase, SAM-dependent
	B4310	Hypothetical	General	nanM	N-acetylneuraminic acid mutarotase
	B2010	Cell envelope	Murein sacculus and peptidoglycan	dacD	D-alanyl-D-alanine carboxypeptidase (penicillin-binding protein 6b)
	B4258	Translation	Amino acyl tRNA synthetases	valS	valyl-tRNA synthetase
	B2015	Other categories	Other categories	yeeY	putative DNA-binding transcriptional regulator
	B4330	Other categories	Other categories	yjiH	putative inner membrane protein
	B4384	Purines, pyrimidines, nucleosides, and nucleotides	Salvage of nucleosides and nucleotides	deoD	purine-nucleoside phosphorylase
	B4355	Cellular processes	Motility	tsr	methyl-accepting chemotaxis protein I, serine sensor receptor
	B2048	Central intermediary metabolism	Central intermediary metabolism	cpsG	phosphomannomutase
	B4333	Other categories	Other categories	yjiK	hypothetical protein
	B4362	DNA replication, restriction, modification, recombination, and repair	DNA replication, restriction, modification, recombination, and repair	dnaT	DNA biosynthesis protein (primosomal protein I)
	B4383	Purines, pyrimidines, nucleosides, and nucleotides	Salvage of nucleosides and nucleotides	deoB	phosphopentomutase
	B4360	Other categories	Other categories	yjjA	hypothetical protein
	B4326	Other categories	Other categories	iraD	RpoS stabilzer after DNA damage, anti-RssB factor

## Sheet: S. enterica
species	locus tag	major category	category	gene	description
S. enterica	STM1570	Energy metabolism	Energy metabolism	fdnG	formate dehydrogenase-N subunit alpha
	STM0299	Hypothetical	General	safA	outer membrane protein
	STM4300	Energy metabolism	TCA cycle	fumB	fumarase B
	STM0778	Transport and binding proteins	Carbohydrates, organic alcohols, and acids	modF	molybdenum transport ATP-binding protein ModF
	PS430	Hypothetical	General		hypothetical protein
	STM4518	Hypothetical	General		inner membrane protein
	STM0191	Transport and binding proteins	Cations	fhuA	ferrichrome outer membrane transporter
	STM0300	Hypothetical	General	safB	fimbrial assembly chaperone
	STM3633	Energy metabolism	Energy metabolism		regulatory protein
	STM0193	Transport and binding proteins	Cations	fhuD	iron-hydroxamate transporter substrate-binding subunit
	STM0194	Transport and binding proteins	Cations	fhuB	iron-hydroxamate transporter permease subunit
	STM2839	Other categories	Other categories	ygaA	anaerobic nitric oxide reductase transcriptional regulator
	STM4519	Other categories	Other categories		NAD-dependent aldehyde dehydrogenase
	ST2539	Hypothetical	General		hypothetical protein
	STM0192	Transport and binding proteins	Cations	fhuC	iron-hydroxamate transporter ATP-binding subunit
	STM1390	Other categories	Other categories	orf242	transcriptional regulator
	GIB8429	Hypothetical	General		putative inner membrane protein
	STM0187	Regulatory functions	General	sfsA	sugar fermentation stimulation protein A
	STM3356	Other categories	Other categories		cation transporter
	PS4668	Hypothetical	General		hypothetical protein
	PL3138	Hypothetical	General		hypothetical protein
	PS2817	Hypothetical	General		hypothetical protein
	STM3691	Cellular processes	Cellular processes	sadA	inner membrane protein
		Cell envelope	Membranes, lipoproteins, and porins	sadA	inner membrane protein
	STM04675	Other categories	Other categories		hypothetical protein
	PS1430	Hypothetical	General		hypothetical protein
	STM1162	Other categories	Other categories	dinI	DNA damage-inducible protein I
	STM1685	Hypothetical	General	ycjX	ATPase
	STM1473	Cell envelope	Membranes, lipoproteins, and porins	ompN	outer membrane protein N precursor
	STM1622	Other categories	Other categories	mdoD	glucan biosynthesis protein D
	STM2474	Energy metabolism	Pentose phosphate pathway	tktB	transketolase
	STM0627	Other categories	Other categories	dcuC	C4-dicarboxylate transporter DcuC
	STM1995	Cell envelope	Membranes, lipoproteins, and porins	ompS	porin
	STM1269	Hypothetical	Hypothetical		chorismate mutase
	STM2515	Hypothetical	General	ratA	outer membrane protein
	STM3635	Other categories	Other categories	yhjW	phosphoethanolamine transferase
	STM05320	Hypothetical	General		hypothetical protein
	STM1558	Central intermediary metabolism	Polyamine biosynthesis		glycosyl hydrolase
	STM4299	Transport and binding proteins	Carbohydrates, organic alcohols, and acids	melB	melibiose:sodium symporter
	PS2816	Hypothetical	General		hypothetical protein
	STM1389	Other categories	Other categories	orf319	inner membrane protein
	STM1968	Cell envelope	Surface structures	fliE	flagellar hook-basal body protein FliE
	STM4248	Amino acid biosynthesis	Aspartate family	tyrB	aromatic amino acid aminotransferase
	PS4509	Hypothetical	General		hypothetical protein
	STM2191	Energy metabolism	Energy metabolism	galS	DNA-binding transcriptional regulator GalS
	STM1595	Hypothetical	General	srfC	virulence protein
	STM2159	Other categories	Other categories	yehU	sensor kinase
	STM0648	Translation	Amino acyl tRNA synthetases	leuS	leucyl-tRNA synthetase
	STM3692	Transport and binding proteins	Carbohydrates, organic alcohols, and acids	lldP	L-lactate permease
	STM3802	Energy metabolism	Amino acids and amines	dsdA	D-serine dehydratase
	STM0781	Transport and binding proteins	Anions	modA	molybdate transporter periplasmic protein
	STM1723	Amino acid biosynthesis	Aromatic amino acid family	trpE	anthranilate synthase component I
	STM0315	Translation	Protein modification and translation factors	prfH	peptide chain release factor-like protein
	STM4023	Other categories	Other categories	yihU	oxidoreductase
	STM0494	Purines, pyrimidines, nucleosides, and nucleotides	Salvage of nucleosides and nucleotides	ushA	bifunctional UDP-sugar hydrolase/5'-nucleotidase periplasmic
	STM1701	Other categories	Other categories	yciW	hypothetical protein
	STM2485	Other categories	Other categories	ypfI	acetyltransferase
	STM0224	Cell envelope	Membranes, lipoproteins, and porins	yaeT	outer membrane protein assembly factor YaeT
	PS2595	Hypothetical	General		hypothetical protein
	STM1309	Other categories	Other categories		nucleotide excision repair endonuclease
	STM2777	Transport and binding proteins	Cations	iroN	outer membrane receptor FepA
	STM0148	Hypothetical	General		hypothetical protein
	STM0158	Energy metabolism	TCA cycle	acnB	bifunctional aconitate hydratase 2/2-methylisocitrate dehydratase
	STM1296	Hypothetical	General	ydjA	hypothetical protein
	PS4348	Hypothetical	General		predicted in CGM
	STM0338	Hypothetical	General	stbC	fimbrial usher
	STM3029.S	Other categories	Other categories	stdA	fimbrial-like protein
	STM2189	Transport and binding proteins	Carbohydrates, organic alcohols, and acids	mglA	galactose/methyl galaxtoside transporter ATP-binding protein
	STM0188	Other categories	Other categories	ligT	2'-5' RNA ligase
	STM4323	Cellular processes	Chaperones	dipZ	thiol:disulfide interchange protein
	STM0437	Hypothetical	General		hypothetical protein
	PS2689	Hypothetical	General		hypothetical protein
	STM1138	Other categories	Other categories	ycdZ	inner membrane protein
	STM3523	Other categories	Other categories	glpR	DNA-binding transcriptional repressor GlpR
	STM1295	Translation	Degradation of proteins, peptides, and glycopeptides	sppA	protease 4
	PL1793	Hypothetical	General		hypothetical protein
	STM4269	Other categories	Other categories	yjcE	Na/H transport protein
	STM2398	Hypothetical	General	pgtC	phosphoglycerate transport regulatory protein precursor
	STM0301	Hypothetical	General	safC	fimbrial usher
	STM1951	Transport and binding proteins	Amino acids, peptides and amines	yecC	amino-acid ABC transporter ATP-binding protein YecC
	STM1855	Hypothetical	General	sopE2	type III-secreted effector protein
	STM3172	Other categories	Other categories	sufI	repressor protein for FtsI
	STM4281	Energy metabolism	Energy metabolism	nrfE	formate-dependent nitrite reductase
	STM0592	Transport and binding proteins	Cations	fepD	iron-enterobactin transporter membrane protein
	STM0736	Energy metabolism	TCA cycle	sucA	2-oxoglutarate dehydrogenase E1 component
	STM2843	Other categories	Other categories	hydN	electron transport protein HydN
	STM3522	Other categories	Other categories	rtcR	sigma N
	STM3843	Cellular processes	Detoxification	trmE	tRNA modification GTPase TrmE
	STM0713	Hypothetical	General	ybgK	carboxylase
	STM2139	Hypothetical	General		inner membrane protein
	STM1963	Central intermediary metabolism	Polyamine biosynthesis	amyA	alpha-amylase
	STM4253	Hypothetical	General		outer membrane lipoprotein
	STM2861	Hypothetical	General	sitA	periplasmic binding protein
	PS2344	Hypothetical	General		predicted in CGM
	STM3930	Transport and binding proteins	Amino acids, peptides and amines	yifK	transporter
	STM2528	Hypothetical	General		dimethylsulfoxide reductase
	PL2588	Hypothetical	General		large repetitive protein
	STM2842	Hypothetical	General	hypF	hydrogenase maturation protein
	STM0882	Translation	Protein modification and translation factors	rumB	23S rRNA methyluridine methyltransferase
	STM0202	Biosynthesis of cofactors, prosthetic groups, and carriers	Heme and porphyrin	hemL	glutamate-1-semialdehyde aminotransferase
	STM2448	Other categories	Other categories	yfeZ	inner membrane protein
	STM1760	Hypothetical	General		hypothetical protein
	STM2840	Energy metabolism	Electron transport		anaerobic nitric oxide reductase flavorubredoxin
	STM2971	Energy metabolism	Amino acids and amines	sdaB	L-serine dehydratase/L-threonine deaminase 2
	STM0233	Hypothetical	General		endochitinase
	PS6431	Hypothetical	General		hypothetical protein
	STM4005	Other categories	Other categories	glnG	nitrogen regulation protein NR(I)
	STM2976	Energy metabolism	Sugars	fucI	L-fucose isomerase
	STM0358.S	DNA replication, restriction, modification, recombination, and repair	DNA replication, restriction, modification, recombination, and repair	res	DNA restriction enzyme
	STM3549	Hypothetical	General		inner membrane protein
	STM2841	Energy metabolism	Energy metabolism	ygbD	nitric oxide reductase
	STM1854	Hypothetical	General		inner membrane protein
	GIB5271	Hypothetical	General		putative inner membrane protein
	PS1609	Hypothetical	General		hypothetical protein
	STM0535	Hypothetical	General	lpxH	UDP-2,3-diacylglucosamine hydrolase
	STM0598	Biosynthesis of cofactors, prosthetic groups, and carriers	Biosynthesis of cofactors, prosthetic groups, and carriers	entA	2,3-dihydroxybenzoate-2,3-dehydrogenase
	STM0189	Other categories	Other categories	hrpB	ATP-dependent RNA helicase HrpB
	STM0149	Other categories	Other categories		Na+/galactoside symporter
	STM1641	Other categories	Other categories	hrpA	ATP-dependent RNA helicase HrpA
	STM1702	Transcription	Degradation of RNA	rnb	exoribonuclease II
	STM0647	Cell envelope	Cell envelope	rlpB	LPS-assembly lipoprotein RlpB
	STM0260	Cell envelope	Surface polysaccharides, lipopolysaccharides and antigens	mltD	membrane-bound lytic murein transglycosylase D
	PS1432	Hypothetical	General		hypothetical protein
	STM3053	Central intermediary metabolism	Central intermediary metabolism	gcvP	glycine dehydrogenase
	STM1163	Purines, pyrimidines, nucleosides, and nucleotides	Pyrimidine ribonucleotide biosynthesis	pyrC	dihydroorotase
	STM1637	Cell envelope	Cell envelope		inner membrane protein
	STM2845	Other categories	Other categories	hycI	hydrogenase 3 maturation protease
	STM0259	Other categories	Other categories	yafE	methyltransferase
	STM1559	Central intermediary metabolism	Polyamine biosynthesis		glycosyl hydrolase
	PS458	Hypothetical	General		hypothetical protein
	STM0937	Other categories	Other categories	hcp	hydroxylamine reductase
	STM1557	Other categories	Other categories		aminotransferase
	STM1137	Hypothetical	General	ycdY	oxidoreductase component
	STM0626	Other categories	Other categories	dpiA	two-component response regulator DpiA
	STM0190	Cell envelope	Murein sacculus and peptidoglycan	mrcB	penicillin-binding protein 1b
	STM2848	Energy metabolism	Energy metabolism	hycF	formate hydrogenlyase complex iron-sulfur subunit
	STM0060	Other categories	Other categories	citE2	citrate lyase subunit beta
	STM3763	Transport and binding proteins	Cations	mgtB	Mg2+ transporter
	STM1002	Other categories	Other categories		diaminopropionate ammonia-lyase
	STM4257	Hypothetical	General		hypothetical protein
	STM0533	Purines, pyrimidines, nucleosides, and nucleotides	Purine ribonucleotide biosynthesis	purK	phosphoribosylaminoimidazole carboxylase ATPase subunit
	STM0181	Biosynthesis of cofactors, prosthetic groups, and carriers	Pantothenate	panC	pantoate--beta-alanine ligase
	PS3098	Hypothetical	General		hypothetical protein
	STM0779	Other categories	Other categories	modE	DNA-binding transcriptional regulator ModE
	STM0163	Biosynthesis of cofactors, prosthetic groups, and carriers	Pyridoxine	pdxA	4-hydroxythreonine-4-phosphate dehydrogenase
	STM4591	Hypothetical	General	sthE	major fimbrial subunit
	STM1114	Cellular processes	Chaperones	scsB	suppression of copper sensitivity protein
	STM3332	Other categories	Other categories	yhcG	hypothetical protein
	STM1748	Other categories	Other categories	ychE	hypothetical protein
	STM0008	Biosynthesis of cofactors, prosthetic groups, and carriers	Molybdopterin	mogA	molybdenum cofactor biosynthesis protein MogA
	STM0588	Biosynthesis of cofactors, prosthetic groups, and carriers	Biosynthesis of cofactors, prosthetic groups, and carriers	entF	enterobactin synthase subunit F
		Cell envelope	Cell envelope	entF	enterobactin synthase subunit F
	STM04665	Hypothetical	General		hypothetical protein
	STM2248	Cellular processes	Chaperones	ccmG	heme lyase/disulfide oxidoreductase
	STM2847	Other categories	Other categories	hycG	hydrogenase
	STM3594	Translation	Degradation of proteins, peptides, and glycopeptides	prlC	oligopeptidase A
	PS6139	Hypothetical	General		hypothetical protein
	PL1084	Hypothetical	General		hypothetical protein
	PL4294	Hypothetical	General		hypothetical protein
	PS5723	Hypothetical	General		hypothetical protein
	STM2833	Other categories	Other categories	srlE	glucitol/sorbitol-specific enzyme IIB component
	STM0646	DNA replication, restriction, modification, recombination, and repair	DNA replication, restriction, modification, recombination, and repair	holA	DNA polymerase III subunit delta
	STM0843	Other categories	Other categories	pflF	pyruvate formate lyase
	PS6046	Hypothetical	General		hypothetical protein
	STM2950	Hypothetical	General		metal-dependent hydrolase
	STM3690	Hypothetical	General		inner membrane lipoprotein
	STM0304	Other categories	Other categories	sinR	transcriptional regulator
	STM0711	Hypothetical	General	ybgI	hydrolase-oxidase
	STM0886	Hypothetical	General		sulfatase
	ST1991	Hypothetical	General		IS903 transposase
	STM1624	Hypothetical	General		hypothetical protein
	STM3113	Transport and binding proteins	Nucleosides, purines and pyrimidines	nupG	nucleoside transport
	STM0705	Transport and binding proteins	Cations	kdpB	potassium-transporting ATPase subunit B
	STM1310	Biosynthesis of cofactors, prosthetic groups, and carriers	Pyridine nucleotides	nadE	NAD synthetase
	STM0101	Other categories	Other categories	araD	L-ribulose-5-phosphate 4-epimerase
	STM1305	Other categories	Other categories	astD	succinylglutamic semialdehyde dehydrogenase
	STM1324	Other categories	Other categories		hypothetical protein
	STM1596	Other categories	Other categories	ydcX	inner membrane protein
	STM1306	Other categories	Other categories	astB	succinylarginine dihydrolase
	STM1329	Hypothetical	General		inner membrane protein
	STM1676	Other categories	Other categories		aldo/keto reductase
	STM1114	Cellular processes	Chaperones	scsB	suppression of copper sensitivity protein
	STM3332	Other categories	Other categories	yhcG	hypothetical protein
	PL4294	Hypothetical	General		hypothetical protein
	STM0395	Hypothetical	General	sbcC	exonuclease subunit SbcC
	STM0008	Biosynthesis of cofactors, prosthetic groups, and carriers	Molybdopterin	mogA	molybdenum cofactor biosynthesis protein MogA
	STM0588	Biosynthesis of cofactors, prosthetic groups, and carriers	Biosynthesis of cofactors, prosthetic groups, and carriers	entF	enterobactin synthase subunit F
		Cell envelope	Cell envelope	entF	enterobactin synthase subunit F
	STM2248	Cellular processes	Chaperones	ccmG	heme lyase/disulfide oxidoreductase
	STM2847	Other categories	Other categories	hycG	hydrogenase
	PS6139	Hypothetical	General		hypothetical protein
	PS279	Hypothetical	General		hypothetical protein
	PS3370	Hypothetical	General		predicted in CGM
	STM4301	Transport and binding proteins	Carbohydrates, organic alcohols, and acids	dcuB	anaerobic C4-dicarboxylate transporter
	PL1084	Hypothetical	General		hypothetical protein
	PS5723	Hypothetical	General		hypothetical protein
	STM2833	Other categories	Other categories	srlE	glucitol/sorbitol-specific enzyme IIB component
	STM0104	Other categories	Other categories	araC	DNA-binding transcriptional regulator AraC
	PS1170	Hypothetical	General		predicted in CGM
	STM0646	DNA replication, restriction, modification, recombination, and repair	DNA replication, restriction, modification, recombination, and repair	holA	DNA polymerase III subunit delta
	STM0843	Other categories	Other categories	pflF	pyruvate formate lyase
	PS6046	Hypothetical	General		hypothetical protein
	STM3903	Amino acid biosynthesis	Pyruvate family	ilvE	branched-chain amino acid aminotransferase
	STM2950	Hypothetical	General		metal-dependent hydrolase
	PS4624	Hypothetical	General		hypothetical protein
	STM0711	Hypothetical	General	ybgI	hydrolase-oxidase
	STM0886	Hypothetical	General		sulfatase
	STM1624	Hypothetical	General		hypothetical protein
	STM0705	Transport and binding proteins	Cations	kdpB	potassium-transporting ATPase subunit B
	STM1310	Biosynthesis of cofactors, prosthetic groups, and carriers	Pyridine nucleotides	nadE	NAD synthetase
	STM0101	Other categories	Other categories	araD	L-ribulose-5-phosphate 4-epimerase
	PS1056	Hypothetical	General		hypothetical protein
	STM1305	Other categories	Other categories	astD	succinylglutamic semialdehyde dehydrogenase
	STM1324	Other categories	Other categories		hypothetical protein
	STM1306	Other categories	Other categories	astB	succinylarginine dihydrolase
	STM3904	Amino acid biosynthesis	Pyruvate family	ilvD	dihydroxy-acid dehydratase
	STM1329	Hypothetical	General		inner membrane protein
	PS6429	Hypothetical	General		predicted in CGM

## Sheet: H. influenzae
species	locus tag	major category	category	gene	description
H. influenzae	HI1217	Transport and binding proteins	Cations		haem-utilization protein (hup)
	HI1216	Hypothetical	Hypothetical	pfs	5'-methylthioadenosine/S-adenosylhomocysteine nucleosidase
	HI1214	DNA replication, restriction, modification, recombination, and repair	DNA replication, restriction, modification, recombination, and repair	recJ	single-stranded-DNA-specific exonuclease
	HI1215	Cellular processes	Chaperones	dsbA	thiol-disulfide interchange protein
	HI0264	Cell envelope	Cell envelope	hxuA	heme-hemopexin utilization protein A
	HI0658	Transport and binding proteins	Others		ABC transporter ATP-binding protein
	HI1218	Transport and binding proteins	Carbohydrates, organic alcohols, and acids	lctP	L-lactate permease
	HI0994	Transport and binding proteins	Others	tbpA	transferrin-binding protein 1
	HI0995	Transport and binding proteins	Others	tbpB	transferrin-binding protein 2
	HI0183	Transport and binding proteins	Amino acids, peptides and amines		amino acid carrier protein
	HI0656	Hypothetical	General		hypothetical protein
	HI0656.1	Other categories	Other categories		hypothetical protein
	HI0397	DNA replication, restriction, modification, recombination, and repair	Degradation of DNA	xseA	exodeoxyribonuclease VII large subunit
	HI0655	Amino acid biosynthesis	Aromatic amino acid family	aroE	shikimate 5-dehydrogenase
	HI0263	Cellular processes	Cell killing	hxuB	heme/hemopexin-binding protein B
		Cellular processes	Protein and peptide secretion	hxuB	heme/hemopexin-binding protein B
	HI0262	Transport and binding proteins	Others		heme-hemopexin utilization protein C
	HI0260	Hypothetical	General		deoxyribonucleotide triphosphate pyrophosphatase
	HI0663M	Transport and binding proteins	Others	cydD	ABC transporter ATP-binding protein
	HI0401	Transport and binding proteins	Carbohydrates, organic alcohols, and acids	fadL	long-chain fatty acid transport protein
	HI0266	Hypothetical	General		glycerol-3-phosphate acyltransferase PlsY
	HI0404	Cellular processes	Cell division	mesJ	cell cycle protein
	HI1163	Other categories	Other categories		hypothetical protein
	HI1163	Hypothetical	General		hypothetical protein
	HI1213	Cellular processes	Chaperones	dsbC	thiol-disulfide interchange protein
	HI0708	Translation	Amino acyl tRNA synthetases	selA	selenocysteine synthase
	HI0396	Hypothetical	General		hypothetical protein
	PL1199	Translation	Protein modification and translation factors		peptide chain release factor 2
	HI1164	Cell envelope	Cell envelope	ompA	outer membrane protein P5
	HI0403	DNA replication, restriction, modification, recombination, and repair	DNA replication, restriction, modification, recombination, and repair	mutH	DNA mismatch repair protein
	HI0709	Translation	Protein modification and translation factors	selB	selenocysteine-specific elongation factor
	HI1091	Other categories	Other categories	ccmC	heme exporter protein C
	HI1211	Translation	Amino acyl tRNA synthetases	lysS	lysyl-tRNA synthetase
	HI0664	Transport and binding proteins	Others		ABC transporter ATP-binding protein
	HI0134	Hypothetical	General		hypothetical protein
	HI0654	DNA replication, restriction, modification, recombination, and repair	DNA replication, restriction, modification, recombination, and repair	tagI	DNA-3-methyladenine glycosylase
	HI0267	Regulatory functions	General	narQ	nitrate/nitrite sensor protein NarQ
	HI1093	Other categories	Other categories	ccmE	cytochrome c-type biogenesis protein CcmE
	HI1094	Other categories	Other categories	ccmF	cytochrome C-type biogenesis protein
	HI0182	Other categories	Other categories		N-acetyl-D-glucosamine kinase
	HI1678	Other categories	Other categories	kpsF	KpsF
	HI0394	Translation	Amino acyl tRNA synthetases	pth	peptidyl-tRNA hydrolase
	HI0653	Cell envelope	Surface polysaccharides, lipopolysaccharides and antigens		lipopolysaccharide biosynthesis protein
	HI0720	Translation	Degradation of proteins, peptides, and glycopeptides	htpX	heat shock protein HtpX
	HI0265	Biosynthesis of cofactors, prosthetic groups, and carriers	Folic acid		dihydroneopterin aldolase
	HI0260.1	Hypothetical	General		3-deoxy-D-manno-octulosonic-acid kinase
	HI0990	Translation	Degradation of proteins, peptides, and glycopeptides	iga1	immunoglobin A1 protease
	HI0402	DNA replication, restriction, modification, recombination, and repair	DNA replication, restriction, modification, recombination, and repair		methylated-DNA-protein-cysteine methyltransferase

## Sheet: N. gonorrhoeae
species	locus tag	major category	category	gene	description
N. gonorrhoeae	NGO1812	Cell envelope	Membranes, lipoproteins, and porins		major outer membrane protein porB
	NGO1496	Transport and binding proteins	Others		TbpB
	NGO1495	Transport and binding proteins	Others		TbpA
	NGO0454	Hypothetical	General		type IV pilus assembly protein PilW

## Sheet: N. meningitidis
species	locus tag	major category	category	gene	description
N. meningitidis	PL1861	Hypothetical	General		pilus-associated protein
	NMB0461	Transport and binding proteins	Others	tbp1	transferrin-binding protein 1
	NMB0888	Hypothetical	General		hypothetical protein
	NMB0887	Cellular processes	Cellular processes		type IV pilus assembly protein PilV
	NMB0460	Transport and binding proteins	Others	tbp2	transferrin-binding protein B
	NMB1541	Transport and binding proteins	Cations	lbpB	lactoferrin-binding protein
	NMB1429	Cell envelope	Membranes, lipoproteins, and porins	porA	outer membrane protein PorA
	NMB0547	Hypothetical	Hypothetical		type IV pilin protein
	NMB0886	Cell envelope	Surface structures	fimT	fimbrial protein FimT
	NMB1846	Hypothetical	Hypothetical		Mrp/NBP35 family protein
	NMB1540	Transport and binding proteins	Cations	lbpA	lactoferrin-binding protein A
	NMB0889	Hypothetical	General		hypothetical protein
	NMB1506	Translation	Amino acyl tRNA synthetases	argS	arginyl-tRNA synthetase
	NMB0885	DNA replication, restriction, modification, recombination, and repair	DNA replication, restriction, modification, recombination, and repair	dnaB	replicative DNA helicase
	NMB0853	Hypothetical	General		hypothetical protein
	NMB1637	Hypothetical	General		hypothetical protein
	NMB0462	Transport and binding proteins	Amino acids, peptides and amines	potD-1	spermidine/putrescine ABC transporter substrate-binding protein
	NMB1871	Hypothetical	General		hypothetical protein
	NMB0551	DNA replication, restriction, modification, recombination, and repair	DNA replication, restriction, modification, recombination, and repair	priA	primosome assembly protein PriA
	NMB1845	Cellular processes	Chaperones		thioredoxin
	NMB0852	Hypothetical	Hypothetical	engA	GTP-binding protein EngA
	NMB0040	Other categories	Other categories		hydrolase
	NMB0890	Hypothetical	Hypothetical		type IV pilin-like protein
	NMB1508	Hypothetical	General		hypothetical protein
	NMB0546	Other categories	Other categories	adhP	alcohol dehydrogenase
	PL1663	Hypothetical	General		hypothetical protein
	NMB0015	Energy metabolism	Pentose phosphate pathway	gnd	6-phosphogluconate dehydrogenase
	NMB0030	Translation	Amino acyl tRNA synthetases	metG	methionyl-tRNA synthetase
	NMB0881	Transport and binding proteins	Anions	cysT	sulfate ABC transporter permease
	NMB1823	Other categories	Other categories	avtA	valine--pyruvate transaminase
	NMB0884	Cellular processes	Detoxification	sodB	superoxide dismutase
	NMB0854	Translation	Amino acyl tRNA synthetases	hisS	histidyl-tRNA synthetase
	NMB0545	Hypothetical	General		hypothetical protein
	NMB1870	Hypothetical	General		hypothetical protein
	NMB0549	Transport and binding proteins	Others	ybjZ	ABC transporter ATP-binding protein
	NMB0548	Other categories	Other categories		AcrA/AcrE family protein

## Sheet: C. jejuni
species	locus tag	major category	category	gene	description
C. jejuni	CJ0037C	Energy metabolism	Energy metabolism		cytochrome C
	CJ1259	Cell envelope	Membranes, lipoproteins, and porins	porA	major outer membrane protein
	CJ0031	DNA replication, restriction, modification, recombination, and repair	DNA replication, restriction, modification, recombination, and repair		type IIS restriction/modification enzyme
	CJ0036	Hypothetical	General		hypothetical protein
	CJ1729C	Cellular processes	Motility	flgE	flagellar hook protein FlgE
	CJ0136	Translation	Protein modification and translation factors	infB	translation initiation factor IF-2
	PL30	DNA replication, restriction, modification, recombination, and repair	DNA replication, restriction, modification, recombination, and repair		putative restriction enzyme
	CJ1344C	Translation	Degradation of proteins, peptides, and glycopeptides		DNA-binding/iron metalloprotein/AP endonuclease
	CJ0138	Hypothetical	General		hypothetical protein
	CJ0045C	Transport and binding proteins	Cations		iron-binding protein
	CJ0142C	Transport and binding proteins	Others	znuC	ABC transporter ATP-binding protein
	CJ1338C	Cell envelope	Surface structures	flaB	flagellin
	CJ1342C	Hypothetical	Hypothetical	maf7	motility accessory factor
	CJ0137	Other categories	Other categories	rbfA	ribosome-binding factor A
	CJ0143C	Hypothetical	General	znuA	periplasmic solute binding protein
	CJ0039C	Hypothetical	Hypothetical	typA	GTP-binding protein TypA
	CJ1254	Hypothetical	General		hypothetical protein
	CJ1260C	Cellular processes	Chaperones	dnaJ	molecular chaperone DnaJ
	CJ1731C	DNA replication, restriction, modification, recombination, and repair	DNA replication, restriction, modification, recombination, and repair	ruvC	Holliday junction resolvase

## Sheet: C. difficile
species	locus tag	major category	category	gene	description
C. difficile	CD630_27930	Hypothetical	General	slpA	precursor of the S-layer proteins
	CD630_27880	Hypothetical	General		membrane protein, GtrA family
	CD630_27900	Hypothetical	General		LmbE-like deacetylase
	CD630_27940	Hypothetical	General		cell wall binding protein
	CD630_27950	Hypothetical	General		cell wall binding protein
	CD630_30360	Other categories	Other categories		transporter, Major Facilitator Superfamily (MFS)
	CD630_27960	Hypothetical	General		cell surface protein
	CD630_35130	Hypothetical	Hypothetical		pilin protein
	CD630_27970	Hypothetical	General		calcium-binding adhesion protein
	CD630_27860	Hypothetical	General		cell surface protein
	CD630_30530	Hypothetical	General		two-component sensor histidine kinase
	CD630_20850	Other categories	Other categories	dpaL	diaminopropionate ammonia-lyase
	CD630_06020	Hypothetical	General		hypothetical protein
	CD630_26650	Other categories	Other categories		AraC family transcriptional regulator
	CD630_02620	Cell envelope	Surface structures	flhB	bifunctional flagellar biosynthesis protein FliR/FlhB
	CD630_05900	Hypothetical	General		hypothetical protein
	CD630_10120	Hypothetical	General		membrane protein
	CD630_20760	Hypothetical	General		hypothetical protein
	CD630_31120	Other categories	Other categories		peptidase, M20D family
	CD630_04900	Other categories	Other categories		sugar-phosphate dehydrogenase
	CD630_31320	Transport and binding proteins	Others		PTS system fructose-like transporter subunit IIA
	CD630_26811	Hypothetical	General		hypothetical protein
	CD630_30510	Hypothetical	General	anmK	anhydro-N-acetylmuramic acid kinase (AnhMurNAc kinase)
	CD630_35120	Other categories	Other categories		type IV pilus transporter system,ATP-binding
	CD630_28110	Hypothetical	General		hypothetical protein
	CD630_02610	Cell envelope	Surface structures	fliQ	flagellar biosynthetic protein FliQ
	CD630_24540	Hypothetical	General		hypothetical protein
	CD630_04860	Regulatory functions	General		two-component response regulator
	CD630_31130	Other categories	Other categories		aminobenzoyl-glutamate utilization protein B
	CD630_20930	Hypothetical	General		hypothetical protein
	CD630_30600	Hypothetical	General		phospho-alpha-glucosidase
	CD630_31230	Hypothetical	General		nitroreductase
	CD630_31230	Other categories	Drug and analog sensitivity		nitroreductase
	CD630_28820	Energy metabolism	Energy metabolism	celF	cellobiose-6-phosphate hydrolase, family 4
	CD630_30540	Regulatory functions	General		two-component response regulator
	CD630_31140	Hypothetical	General		membrane protein
	CD630_35060	Hypothetical	General		hypothetical protein
	CD630_30240	Hypothetical	General		hypothetical protein
	CD630_22330	Hypothetical	General	asrA	anaerobic sulfite reductase subunit A (Anaerobic sulfite reductase iron-sulfur subunit)
	CD630_31220	Hypothetical	General		ArsR family transcriptional regulator

## Sheet: S. aureus
species	locus tag	major category	category	gene	description
S. aureus	SA0742	Hypothetical	General	clfA	fibrinogen-binding protein A, clumping factor
	SA0742	Transport and binding proteins	Cations	clfA	fibrinogen-binding protein A, clumping factor
	SA2336	Hypothetical	General	clpL	ATP-dependent Clp proteinase subunit clpL
	SA0521	Hypothetical	General	sdrE	Ser-Asp rich fibrinogen-binding, bone sialoprotein-binding protein
	SA0521	Transport and binding proteins	Cations	sdrE	Ser-Asp rich fibrinogen-binding, bone sialoprotein-binding protein
	SA0519	Hypothetical	General	sdrC	Ser-Asp rich fibrinogen-binding, bone sialoprotein-binding protein
	SA0519	Transport and binding proteins	Cations	sdrC	Ser-Asp rich fibrinogen-binding, bone sialoprotein-binding protein
	SA1570	Hypothetical	General		hypothetical protein
	SA0222	Hypothetical	General	coa	staphylocoagulase
	SA0901	Hypothetical	Hypothetical	sspA	serine protease; V8 protease; glutamyl endopeptidase
	SA2186	Biosynthesis of cofactors, prosthetic groups, and carriers	Heme and porphyrin	nasF	uroporphyrin-III C-methyl transferase
	SA0340	Hypothetical	General		hypothetical protein
	SA0520	Hypothetical	General	sdrD	Ser-Asp rich fibrinogen-binding, bone sialoprotein-binding protein
	SA0520	Transport and binding proteins	Cations	sdrD	Ser-Asp rich fibrinogen-binding, bone sialoprotein-binding protein
	SA2333	Hypothetical	General	mvaA	hydroxymethylglutaryl-CoA reductase
	SA1010	Hypothetical	General		superantigen-like protein
	SA2267	Hypothetical	General		hypothetical protein
	SA2266	Other categories	Other categories		hypothetical protein
	SA0743	Hypothetical	General		hypothetical protein
	SA1299	Amino acid biosynthesis	Aromatic amino acid family	aroC	chorismate synthase
	SA1011	Hypothetical	General		superantigen-like protein
	SA1559	Cellular processes	Cell division		hypothetical protein
	SA1009	Hypothetical	General		superantigen-like protein
	SA1012	Amino acid biosynthesis	Glutamate family	argF	ornithine carbamoyltransferase
	SA2265	Hypothetical	General		hypothetical protein
	SA1267	Hypothetical	General	ebhA	hypothetical protein
	SA1267	Cellular processes	Cellular processes	ebhA	hypothetical protein
	SA1267	Cell envelope	Membranes, lipoproteins, and porins	ebhA	hypothetical protein
	SA1267	Cell envelope	Surface structures	ebhA	hypothetical protein
	SA1267	Other categories	Other categories	ebhA	hypothetical protein
	SA1267	Cellular processes	Cell division	ebhA	hypothetical protein
	SA2205	Other categories	Other categories		hypothetical protein
	SA0522	Cell envelope	Surface polysaccharides, lipopolysaccharides and antigens		hypothetical protein
	SA2206	Transport and binding proteins	Cations	sbi	IgG-binding protein SBI
	SA2502	Transcription	Transcription	rnpA	ribonuclease P
	SA2501	Cellular processes	Detoxification	trmE	tRNA modification GTPase TrmE
	SA2349	Biosynthesis of cofactors, prosthetic groups, and carriers	Biosynthesis of cofactors, prosthetic groups, and carriers	crtM	squalene synthase
	SA0382	Hypothetical	General	set6	superantigen-like protein
	SA2309	Other categories	Other categories		hypothetical protein
	SA2348	Hypothetical	General	crtN	squalene synthase
	SA2348	Energy metabolism	Energy metabolism	crtN	squalene synthase
	SA0341	Hypothetical	General		hypothetical protein
	SA1013	Other categories	Other categories		carbamate kinase
	SA2308	Other categories	Other categories		hypothetical protein
	SA0095	Hypothetical	General		hypothetical protein
	SA0753	Cell envelope	Cell envelope		hypothetical protein
	SA0107	Transport and binding proteins	Cations	spa	immunoglobulin G binding protein A
	SA1003	Hypothetical	General		hypothetical protein
	SA0435	Other categories	Other categories		hypothetical protein
	SA0900	Hypothetical	General	sspB	cysteine protease
	SA2479	Hypothetical	General		hypothetical protein

## Sheet: S. pneumoniae
species	locus tag	major category	category	gene	description
S. pneumoniae	SP_0289	Biosynthesis of cofactors, prosthetic groups, and carriers	Folic acid		dihydropteroate synthase
	SP_0288	Cell envelope	Cell envelope		hypothetical protein
	SP_0348	Cell envelope	Cell envelope		capsular polysaccharide biosynthesis protein Cps4C
	SP_1571	Biosynthesis of cofactors, prosthetic groups, and carriers	Folic acid	folA	dihydrofolate reductase
	SP_0338	Hypothetical	General		ATP-dependent Clp protease ATP-binding subunit
	SP_0346	Hypothetical	General		capsular polysaccharide biosynthesis protein Cps4A
	SP_1570	Hypothetical	General		hypothetical protein
	SP_0337	Cell envelope	Murein sacculus and peptidoglycan	mraY	phospho-N-acetylmuramoyl-pentapeptide- transferase
	SP_1528	Hypothetical	General		hypothetical protein
	SP_0287	Hypothetical	General		xanthine/uracil permease
	SP_0341	Hypothetical	General		hypothetical protein
	SP_1572	Hypothetical	General		non-heme iron-containing ferritin
	SP_0347	Hypothetical	General		capsular polysaccharide biosynthesis protein Cps4B
	SP_0369	Cell envelope	Murein sacculus and peptidoglycan		penicillin-binding protein 1A
	SP_0342	Energy metabolism	Energy metabolism		glucan 1,6-alpha-glucosidase
	SP_0336	Cell envelope	Murein sacculus and peptidoglycan		penicillin-binding protein 2X
	SP_0290	Biosynthesis of cofactors, prosthetic groups, and carriers	Folic acid		dihydrofolate synthetase
	SP_0117	Hypothetical	General		surface protein A
	ST797	Hypothetical	General		ABC transporter, ATP-binding protein, truncation
	SP_0281	Hypothetical	General		aminopeptidase
	SP_1569	Translation	Degradation of proteins, peptides, and glycopeptides	clpX	ATP-dependent protease ATP-binding subunit ClpX

## Sheet: S. pyogenes
species	locus tag	major category	category	gene	description
S. pyogenes	SPY_1688	Translation	Amino acyl tRNA synthetases	glyS	glycyl-tRNA synthetase subunit beta
	SPY_0715	Other categories	Other categories		GntR family transcriptional regulator
	SPY_0173	Translation	Amino acyl tRNA synthetases	leuS	leucyl-tRNA synthetase
	SPY_0716	Other categories	Other categories	agaS	tagatose-6-phosphate aldose/ketose isomerase
	SPY_1986	Transport and binding proteins	Carbohydrates, organic alcohols, and acids		PTS system glucose-specific transporter subunit IIABC
	SPY_0136	Hypothetical	General		hypothetical protein
	ST1745	Hypothetical	General		transcriptional regulator, MarR family
	SPY_1985	Hypothetical	General		hypothetical protein
	SPY_1916	Hypothetical	General	lacG	6-phospho-beta-galactosidase
	SPY_1917	Hypothetical	General	lacE	PTS system lactose-specific transporter subunit IIBC
	SPY_0185	DNA replication, restriction, modification, recombination, and repair	DNA replication, restriction, modification, recombination, and repair	polA	DNA polymerase I
	SPY_0032	Purines, pyrimidines, nucleosides, and nucleotides	Purine ribonucleotide biosynthesis	purD	phosphoribosylamine--glycine ligase
	SPY_1979	Hypothetical	General	ska	streptokinase A
	SPY_2045	Hypothetical	General		low temperature requirement protein C
	SPY_1813	Hypothetical	General		hypothetical protein
	SPY_1557	Regulatory functions	General	msrA	bifunctional methionine sulfoxide reductase A/B
	PS2248	Hypothetical	General		hypothetical protein
	SPY_2103	Hypothetical	General		hypothetical protein
	SPY_2049	Other categories	Other categories	pflD	pyruvate formate-lyase 2
	SPY_0629	Other categories	Other categories	agaD	PTS system N-acetylgalactosamine-specific transporter subunit IID
	SPY_1961	DNA replication, restriction, modification, recombination, and repair	DNA replication, restriction, modification, recombination, and repair	polC	DNA polymerase III PolC
	SPY_0170	Hypothetical	General		hypothetical protein
	SPY_0184	Other categories	Adaptations and atypical conditions	opuABC	glycine-betaine binding permease
	SPY_1346	Translation	Protein modification and translation factors		RNA methyltransferase
	SPY_2019	Hypothetical	General	mga	M protein trans-acting positive regulator
	SPY_1192	Other categories	Other categories	citC	citrate lyase synthetase
	SPY_0177	Other categories	Other categories	ulaD	3-keto-L-gulonate-6-phosphate decarboxylase
	SPY_1825	DNA replication, restriction, modification, recombination, and repair	DNA replication, restriction, modification, recombination, and repair	uvrA	excinuclease ABC subunit A
	SPY_0110	Hypothetical	General		hypothetical protein
	SPY_0470	Hypothetical	General		hypothetical protein
	SPY_1674	Other categories	Other categories		ABC transporter ATP-binding protein
	ST1519	Hypothetical	General		tRNA binding domain protein
	SPY_1946	Transcription	Degradation of RNA	pnpA	polynucleotide phosphorylase
	SPY_2082	Hypothetical	General	hutU	urocanate hydratase
	SPY_0109	Energy metabolism	Fermentation	ackA	acetate kinase
	SPY_0262	Translation	Protein modification and translation factors	ksgA	dimethyladenosine transferase
	SPY_0723	Hypothetical	General		transposase
	SPY_0164	Transcription	DNA-dependent RNA polymerase	nusG	transcription antitermination protein NusG
	SPY_1984	Other categories	Other categories		flavoprotein NrdI
	SPY_1035	Hypothetical	General		UDP-N-acetylmuramoylalanyl-D-glutamate--2, 6-diaminopimelate ligase
	SPY_1935	Hypothetical	General		hypothetical protein
	SPY_0166	Hypothetical	General		hypothetical protein
	ST1212	Hypothetical	General		single-stranded DNA-binding protein
	SPY_1604	Hypothetical	General		hypothetical protein
	SPY_0255	Transport and binding proteins	Carbohydrates, organic alcohols, and acids		N-acetylneuraminate ABC transporter permease
