# Supplementary material for: The Landscape of Realized Homologous Recombination in Pathogenic Bacteria
Source: Mol Biol Evol. 2015 Oct 29;33(2):456–71. doi: 10.1093/molbev/msv237 (PMC4866539; doi:10.1093/molbev/msv237)
Supplement: Supplementary Data [file supp_msv237_suppl_data.zip › TableS4.xlsx]

## Sheet: Table S4
			Table S4. Genes annoated as "virulence associated"
species	lcous tag	gene	category	description	average Hi	nuc diversity
E. coli	B4312	fimB	DNA replication, restriction, modification, recombination, and repair	tyrosine recombinase/inversion of on/off regulator of fimA	3.44776	0.00825866
E. coli	B4313	fimE	DNA replication, restriction, modification, recombination, and repair	tyrosine recombinase/inversion of on/off regulator of fimA	3.47917	0.00892978
E. coli	B4314	fimA	Surface structures	major type 1 subunit fimbrin (pilin)	3.56263	0.0526429
E. coli	B4315	fimI	Other categories	fimbrial protein involved in type 1 pilus biosynthesis	3.41369	0.0105769
E. coli	B4316	fimC	Surface structures	periplasmic chaperone	3.53548	0.0107891
E. coli	B4317	fimD	Surface structures	outer membrane usher protein, type 1 fimbrial synthesis	3.32238	0.0131001
E. coli	B4318	fimF	Other categories	minor component of type 1 fimbriae	3.42071	0.0169332
E. coli	B4319	fimG	Other categories	minor component of type 1 fimbriae	3.28939	0.0111215
E. coli	B4320	fimH	Other categories	minor component of type 1 fimbriae	3.35493	0.015454
S. enterica	PSLT009	rcK	General	resistance to complement killing	0.385759	0.00869385
S. enterica	PSLT017	pefC	General	usher protein	-0.447855	0.00537667
S. enterica	PSLT018	pefA	General	major fimbrial subunit	-1.02422	0.0029925
S. enterica	PSLT039	spvB	General	hydrophilic protein	0.673255	0.0198402
S. enterica	PSLT040	spvA	General	outer membrane protein	-0.459505	0.011863
S. enterica	PSLT041	spvR	Other categories	regulator of spv operon	-0.298155	0.00424337
S. enterica	STM0021	bcfA	Other categories	fimbrial subunit	-0.0137396	0.00652406
S. enterica	STM0022	bcfB	General	fimbrial chaperone	0.164161	0.00588212
S. enterica	STM0023	bcfC	Other categories	fimbrial usher	1.1661	0.00959157
S. enterica	STM0024	bcfD	General	fimbrial subunit	0.583662	0.0116416
S. enterica	STM0025	bcfE	Other categories	fimbrial subunit	0.910412	0.0145473
S. enterica	STM0026	bcfF	Other categories	fimbrial subunit	0.266725	0.0110375
S. enterica	STM0027	bcfG	Other categories	fimbrial chaperone	0.0872606	0.00977325
S. enterica	STM0195	stfA	Other categories	fimbrial subunit	2.13893	0.00411428
S. enterica	STM0196	stfC	General	fimbrial outer membrane usher	0.904875	0.00891989
S. enterica	STM0197	stfD	Other categories	periplasmic fimbrial chaperone	1.09837	0.00944736
S. enterica	STM0198	stfE	Other categories	minor fimbrial subunit	0.91126	0.0186931
S. enterica	STM0199	stfF	Other categories	minor fimbrial subunit	1.19861	0.0379696
S. enterica	STM0200	stfG	Other categories	minor fimbrial subunit	1.00212	0.0467198
S. enterica	STM0299	safA	General	outer membrane protein	4.82359	0.0396532
S. enterica	STM0300	safB	General	fimbrial assembly chaperone	3.37444	0.0376496
S. enterica	STM0301	safC	General	fimbrial usher	1.25598	0.0104793
S. enterica	STM0302	safD	General	fimbrial subunit	1.10967	0.0157628
S. enterica	STM0336	stbE	General	fimbrial chaperone	0.823074	0.0179796
S. enterica	STM0337	stbD	General	fimbrial usher	-0.335093	0.00552235
S. enterica	STM0338	stbC	General	fimbrial usher	0.971282	0.00831267
S. enterica	STM0339	stbB	Surface structures	fimbrial chaperone	1.22299	0.00900804
S. enterica	STM0340	stbA	Other categories	fimbrial major subunit	0.163793	0.00912739
S. enterica	STM0543	fimA	Other categories	fimbrin	-0.232802	0.011111
S. enterica	STM0544	fimI	General	fimbrial protein	-0.627461	0.0098927
S. enterica	STM0545	fimC	Other categories	periplasmic chaperone	-1.21553	0.00840897
S. enterica	STM0546	fimD	Surface structures	outer membrane usher protein precursor	-0.641826	0.00970428
S. enterica	STM0547	fimH	Other categories	minor fimbrial subunit	-0.0322471	0.0140483
S. enterica	STM0548	fimF	Other categories	fimbrial protein	-0.601835	0.00922237
S. enterica	STM0549	fimZ	Surface structures	transcriptional regulator FimZ	-0.73234	0.00652109
S. enterica	STM0550	fimY	General	regulatory protein	0.751618	0.0161069
S. enterica	STM0552	fimW	General	fimbrial protein	-0.272036	0.00933486
S. enterica	STM0800	slrP	General	hypothetical protein	-0.293325	0.0181416
S. enterica	STM1088	pipB	General	secreted effector protein	-0.0323049	0.0119252
S. enterica	STM1091	sopB	General	secreted effector protein	-0.876764	0.0107025
S. enterica	STM1139	csgG	Other categories	curli operon transcriptional regulator	0.600111	0.00409878
S. enterica	STM1140	csgF	Other categories	curli assembly protein CsgF	-0.692442	0.00198903
S. enterica	STM1141	csgE	Other categories	curli assembly protein CsgE	-1.52309	0.00184837
S. enterica	STM1142	csgD	Other categories	DNA-binding transcriptional regulator CsgD	-0.377633	0.00429801
S. enterica	STM1143	csgB	Other categories	curlin minor subunit	-0.933345	0.00379416
S. enterica	STM1144	csgA	Surface structures	cryptic curlin major subunit	-1.0125	0.0061962
S. enterica	STM1145	csgC	Other categories	autoagglutination protein	-1.59366	0.00351615
S. enterica	STM1224	sifA	General	secreted effector protein	-0.138801	0.0191767
S. enterica	STM1230	phoQ	General	sensor protein PhoQ	0.108718	0.00907403
S. enterica	STM1231	phoP	General	DNA-binding transcriptional regulator PhoP	-1.13612	0.00598507
S. enterica	STM1391	ssrB	Other categories	transcriptional activator	0.120068	0.00692483
S. enterica	STM1392	ssrA	General	sensor kinase	0.827265	0.00885566
S. enterica	STM1393	ssaB	General	secreted effector protein	0.088787	0.00508785
S. enterica	STM1394	ssaC	General	outer membrane secretin precursor	-0.42321	0.0103671
S. enterica	STM1395	ssaD	General	virulence protein	-0.195089	0.00912466
S. enterica	STM1396	ssaE	General	secretion system effector	-0.849756	0.0047472
S. enterica	STM1397	sseA	General	secretion system chaperone protein	-1.84857	0.00547045
S. enterica	STM1398	sseB	General	translocation machinery component	-0.559277	0.0134279
S. enterica	STM1399	sscA	General	secretion system chaperone	0.0675048	0.0128292
S. enterica	STM1400	sseC	General	translocation machinery component	-0.284853	0.0207799
S. enterica	STM1401	sseD	General	translocation machinery component	-1.46099	0.017
S. enterica	STM1402	sseE	General	secreted effector protein	-1.88208	0.00717433
S. enterica	STM1403	sscB	Other categories	secretion system chaperone	-1.83202	0.00605272
S. enterica	STM1404	sseF	General	secreted effector protein	-0.528593	0.0129706
S. enterica	STM1405	sseG	General	secreted effector protein	-0.627762	0.0117169
S. enterica	STM1406	ssaG	General	type III secretion system apparatus protein	-1.01721	0.00375402
S. enterica	STM1407	ssaH	General	type III secretion system apparatus protein	-0.684401	0.00464394
S. enterica	STM1408	ssaI	General	type III secretion system apparatus protein	-0.796207	0.00866734
S. enterica	STM1409	ssaJ	Surface structures	needle complex inner membrane lipoprotein	0.0497552	0.0101318
S. enterica	STM1411	ssaK	General	type III secretion system apparatus protein	0.542972	0.00758446
S. enterica	STM1412	ssaL	General	type III secretion system apparatus protein	0.112997	0.00812836
S. enterica	STM1413	ssaM	General	type III secretion system apparatus protein	0.257523	0.0116933
S. enterica	STM1414	ssaV	Surface structures	secretion system apparatus protein SsaV	-0.54946	0.00662517
S. enterica	STM1415	ssaN	Surface structures	type III secretion system ATPase	0.816862	0.0103458
S. enterica	STM1416	ssaO	General	type III secretion system apparatus protein	-0.246344	0.0067847
S. enterica	STM1417	ssaP	General	type III secretion system apparatus protein	-0.49939	0.00906045
S. enterica	STM1418	ssaQ	General	type III secretion system protein	-0.427844	0.0137841
S. enterica	STM1419	ssaR	Surface structures	type III secretion system protein	-0.587867	0.00693324
S. enterica	STM1420	ssaS	General	type III secretion system apparatus protein	-0.312191	0.0105766
S. enterica	STM1421	ssaT	Surface structures	type III secretion system apparatus protein	0.189518	0.0132233
S. enterica	STM1422	ssaU	General	secretion system apparatus protein SsaU	0.503283	0.00907862
S. enterica	STM1602	sifB	General	secreted effector protein	0.549433	0.0231969
S. enterica	STM1631	sseJ	General	secreted effector protein	0.159959	0.0147962
S. enterica	STM1855	sopE2	General	type III-secreted effector protein	1.36862	0.0180737
S. enterica	STM2066	sopA	Other categories	secreted effector protein	-0.976807	0.0154388
S. enterica	STM2137		General	hypothetical protein	0.263434	0.00519376
S. enterica	STM2150	stcC	Other categories	outer membrane protein	-0.612667	0.045153
S. enterica	STM2152	stcA	Other categories	fimbrial-like protein	-0.862048	0.0036827
S. enterica	STM2287	sseL	Other categories	deubiquitinase	0.412821	0.026016
S. enterica	STM2513	shdA	Other categories	AIDA autotransporter-like protein	0.548708	0.0266113
S. enterica	STM2514	ratB	General	outer membrane protein	0.380704	0.0147593
S. enterica	STM2517	sinH	General	intimin-like protein	-0.204282	0.0185318
S. enterica	STM2780	pipB2	General	secreted effector protein	1.2277	0.024659
S. enterica	STM2782	mig-14	General	transcriptional activator	-0.155795	0.0158098
S. enterica	STM2866	sprB	General	transcriptional regulator	-0.974597	0.00652794
S. enterica	STM2867	hilC	Other categories	invasion regulatory protein	-0.146652	0.00548453
S. enterica	STM2868	orgC	General	hypothetical protein	1.12141	0.00972801
S. enterica	STM2869	orgB	General	needle complex export protein	-0.723057	0.00443724
S. enterica	STM2870	orgA	General	needle complex assembly protein	-1.24826	0.00323963
S. enterica	STM2871	prgK	Surface structures	needle complex inner membrane lipoprotein	-1.53258	0.00211255
S. enterica	STM2872	prgJ	General	needle complex minor subunit	-0.17229	0.00430004
S. enterica	STM2873	prgI	General	needle complex major subunit	0.220165	0.00738223
S. enterica	STM2874	prgH	General	needle complex inner membrane protein	-0.574798	0.00574771
S. enterica	STM2875	hilD	Other categories	invasion protein regulatory protein	0.498945	0.00291423
S. enterica	STM2876	hilA	Other categories	invasion protein regulator	-0.833884	0.00518912
S. enterica	STM2877	iagB	Other categories	invasion protein precursor	-0.54725	0.00810813
S. enterica	STM2878	sptP	General	protein tyrosine phosphatase/GTPase activating protein	-1.22093	0.0146124
S. enterica	STM2879	sicP	General	secretion chaperone	-1.49154	0.00956594
S. enterica	STM2881	iacP	General	acyl carrier protein	-1.80472	0.00764642
S. enterica	STM2882	sipA	General	secreted effector protein	-1.33611	0.00887757
S. enterica	STM2883	sipD	General	translocation machinery component	-0.0159707	0.0259739
S. enterica	STM2884	sipC	General	translocation machinery component	-1.20135	0.00485475
S. enterica	STM2885	sipB	General	translocation machinery component	-0.685531	0.00484851
S. enterica	STM2886	sicA	Other categories	secretion chaperone	-0.590166	0.00545297
S. enterica	STM2887	spaS	General	surface presentation of antigens protein SpaS	-0.8356	0.0066781
S. enterica	STM2888	spaR	Surface structures	needle complex export protein	-0.539393	0.00482778
S. enterica	STM2889	spaQ	Surface structures	needle complex export protein	-1.87037	0.00561059
S. enterica	STM2890	spaP	General	surface presentation of antigens protein SpaP	-1.42897	0.00602523
S. enterica	STM2891	spaO	General	surface presentation of antigens protein SpaO	-0.977836	0.00745771
S. enterica	STM2892	invJ	General	needle length control protein	-1.18559	0.0068826
S. enterica	STM2893	invI	General	needle complex assembly protein	-1.04157	0.00452075
S. enterica	STM2894	invC	General	ATP synthase SpaL	0.182736	0.00476888
S. enterica	STM2895	invB	General	secretion chaperone	-0.228418	0.00449614
S. enterica	STM2896	invA	Surface structures	needle complex export protein	-0.131416	0.00559581
S. enterica	STM2897	invE	General	invasion protein	-1.4461	0.00423943
S. enterica	STM2898	invG	General	outer membrane secretin precursor	-1.37123	0.0062457
S. enterica	STM2899	invF	General	invasion regulatory protein	-0.403914	0.00441489
S. enterica	STM2900	invH	General	needle complex outer membrane lipoprotein precursor	0.273972	0.0116541
S. enterica	STM2945	sopD	General	secreted effector protein	-1.34671	0.0132061
S. enterica	STM3027	stdC	General	fimbrial chaperone	0.228993	0.0146675
S. enterica	STM3028	stdB	Other categories	outer membrane usher protein	0.0604649	0.0128745
S. enterica	STM3029.S	stdA	Other categories	fimbrial-like protein	2.12959	0.0637268
S. enterica	STM3757	misL	Other categories	autotransporter	0.0244369	0.0102629
S. enterica	STM3763	mgtB	Cations	Mg2+ transporter	1.12451	0.00904894
S. enterica	STM3764	mgtC	Other categories	Mg2+ transport protein	0.351565	0.00965435
S. enterica	STM4591	sthE	General	major fimbrial subunit	0.473912	0.0109913
S. enterica	STM4592	sthD	Other categories	fimbrial subunit	0.938974	0.0129631
S. enterica	STM4593	sthB	General	fimbrial usher protein	-0.0116023	0.00665581
S. enterica	STM4594	sthA	General	fimbrial chaperone	0.0921376	0.00567725
S. enterica	STM4595		Other categories	fimbrial chaperone	0.473122	0.0114793
H. influenzae	HI0058	kdsB	Surface polysaccharides, lipopolysaccharides and antigens	3-deoxy-manno-octulosonate cytidylyltransferase	-0.174697	0.0316578
H. influenzae	HI0059	lpxK	General	tetraacyldisaccharide 4prime-kinase	-0.0950058	0.0391236
H. influenzae	HI0060	msbA	Others	lipid transporter ATP-binding/permease	-0.0554317	0.0563736
H. influenzae	HI0097	hitA	Cations	iron-utilization periplasmic protein hFbpA	-0.0300241	0.0158217
H. influenzae	HI0098	hitB	Cations	iron(III) ABC transporter permease	0.46106	0.0128249
H. influenzae	HI0099	hitC	Cations	iron(III) ABC transporter ATP-binding protein	-0.0785107	0.0318818
H. influenzae	HI0113	hemR	Others	hemin receptor	-0.343589	0.0195796
H. influenzae	HI0139	ompP2	Membranes, lipoproteins, and porins	outer membrane protein P2	1.59727	0.0484693
H. influenzae	HI0199	msbB	Other categories	lipid A biosynthesis (KDO)2-(lauroyl)-lipid IVA acyltransferase	-0.731028	0.0219322
H. influenzae	HI0258		Surface polysaccharides, lipopolysaccharides and antigens	glycosyl transferase	-0.22488	0.00225171
H. influenzae	HI0260		General	deoxyribonucleotide triphosphate pyrophosphatase	2.30018	0.0348636
H. influenzae	HI0261		Surface polysaccharides, lipopolysaccharides and antigens	lipopolysaccharide biosynthesis protein	1.7706	0.0367094
H. influenzae	HI0262		Others	heme-hemopexin utilization protein C	2.04936	0.0412644
H. influenzae	HI0263	hxuB	Cell killing & Protein and peptide secretion	heme/hemopexin-binding protein B	1.97142	0.0312118
H. influenzae	HI0264	hxuA	Cell envelope	heme-hemopexin utilization protein A	2.64043	0.0530532
H. influenzae	HI0275		General	hypothetical protein	1.14493	0.0330033
H. influenzae	HI0296	hopD	Other categories	type 4 prepilin-like protein specific leader peptidase	-0.484715	0.00887043
H. influenzae	HI0297		Other categories	type IV pilin secretion protein	-0.650706	0.033595
H. influenzae	HI0298		Other categories	protein transport protein	-1.05505	0.0439581
H. influenzae	HI0299		Hypothetical	prepilin peptidase-dependent protein D	-0.83919	0.066933
H. influenzae	HI0330	oapA	Other categories	opacity associated protein	-0.81761	0.0276487
H. influenzae	HI0351	galE	Sugars	UDP-glucose 4-epimerase	-0.45819	0.0198453
H. influenzae	HI0435	comE	Other categories	competence protein E	-0.738787	0.0315092
H. influenzae	HI0463		Heme and porphyrin	coproporphyrinogen III oxidase	-0.301475	0.0256749
H. influenzae	HI0523		General	heptosyltransferase-like protein	-0.191952	0.0344996
H. influenzae	HI0550		Surface polysaccharides, lipopolysaccharides and antigens	lipooligosaccharide biosynthesis protein	0.442724	0.00708923
H. influenzae	HI0602	hemY	Hypothetical	HemY	0.547444	0.0163439
H. influenzae	HI0652	kdtA	Surface polysaccharides, lipopolysaccharides and antigens	3-deoxy-D-manno-octulosonic-acid transferase	1.65718	0.0447152
H. influenzae	HI0653		Surface polysaccharides, lipopolysaccharides and antigens	lipopolysaccharide biosynthesis protein	2.00584	0.0335467
H. influenzae	HI0735		General	UDP-2,3-diacylglucosamine hydrolase	-0.873422	0.0329142
H. influenzae	HI0740	yhxB	Surface polysaccharides, lipopolysaccharides and antigens	phosphomannomutase	-1.30283	0.0300943
H. influenzae	HI0765		Surface polysaccharides, lipopolysaccharides and antigens	lipooligosaccharide biosynthesis protein	0.649022	0.0079764
H. influenzae	HI0812	galU	Energy metabolism	glucosephosphate uridylyltransferase	-0.164108	0.0227579
H. influenzae	HI0915	lpxD	Surface polysaccharides, lipopolysaccharides and antigens	UDP-3-O-[3-hydroxymyristoyl] glucosamine N-acyltransferase	-0.268555	0.0246816
H. influenzae	HI0990	iga1	Degradation of proteins, peptides, and glycopeptides	immunoglobin A1 protease	0.952593	0.046889
H. influenzae	HI0994	tbp1	Others	transferrin-binding protein 1	2.10939	0.032224
H. influenzae	HI0995	tbp2	Others	transferrin-binding protein 2	2.66508	0.0780195
H. influenzae	HI1005		General	hypothetical protein	1.00366	0.00871394
H. influenzae	HI1060	lpxB	Surface polysaccharides, lipopolysaccharides and antigens	lipid-A-disaccharide synthase	0.4196	0.03338
H. influenzae	HI1061	lpxA	Surface polysaccharides, lipopolysaccharides and antigens	UDP-N-acetylglucosamine acyltransferase	0.224305	0.0231262
H. influenzae	HI1064		General	hypothetical protein	0.069557	0.0189851
H. influenzae	HI1105	rfaF	Surface polysaccharides, lipopolysaccharides and antigens	ADP-heptose-LPS heptosyltransferase II	0.482788	0.042943
H. influenzae	HI1114	rfaD	Surface polysaccharides, lipopolysaccharides and antigens	ADP-L-glycero-D-mannoheptose-6-epimerase	-0.120219	0.0260544
H. influenzae	HI1144	lpxC	Surface polysaccharides, lipopolysaccharides and antigens	UDP-3-O-[3-hydroxymyristoyl] N-acetylglucosamine deacetylase	-0.205837	0.0150544
H. influenzae	HI1160	hemH	Heme and porphyrin	ferrochelatase	0.51695	0.0403614
H. influenzae	HI1164	ompA	Cell envelope	outer membrane protein P5	2.19941	0.0517329
H. influenzae	HI1181	gmhA	Other categories	phosphoheptose isomerase	-0.486332	0.0328809
H. influenzae	HI1279	neuA	Surface polysaccharides, lipopolysaccharides and antigens	acylneuraminate cytidylyltransferase	-0.660154	0.0338662
H. influenzae	HI1526	rfaE	Surface polysaccharides, lipopolysaccharides and antigens	bifunctional heptose 7-phosphate kinase/heptose 1-phosphate adenyltransferase	-0.740518	0.0290232
H. influenzae	HI1527	htrB	Other categories	lipid A biosynthesis lauroyl acyltransferase	-0.418737	0.0341685
H. influenzae	HI1537	licA	Surface polysaccharides, lipopolysaccharides and antigens	lic-1 operon protein	-0.306497	0.00818118
H. influenzae	HI1538	licB	Surface polysaccharides, lipopolysaccharides and antigens	lic-1 operon protein	0.0743431	0.0171611
H. influenzae	HI1557	kdsA	Surface polysaccharides, lipopolysaccharides and antigens	2-dehydro-3-deoxyphosphooctonate aldolase	-0.113184	0.0378462
H. influenzae	HI1576	pgi	Glycolysis	glucose-6-phosphate isomerase	0.226067	0.0351354
H. influenzae	HI1578		Surface polysaccharides, lipopolysaccharides and antigens	glycosyl transferase	-0.740363	0.00434571
H. influenzae	HI1607	lolB	Protein and peptide secretion	outer membrane lipoprotein LolB	0.636622	0.0277638
H. influenzae	HI1678	kpsF	Other categories	KpsF	2.03966	0.0482871
H. influenzae	HI1695		Surface polysaccharides, lipopolysaccharides and antigens	UDP-galactose--lipooligosaccharide galactosyltransferase	-0.73845	0.0308737
H. influenzae	HI1696		Surface polysaccharides, lipopolysaccharides and antigens	lipopolysaccharide biosynthesis protein	-0.848576	0.0335633
H. influenzae	HI1697		Surface polysaccharides, lipopolysaccharides and antigens	UDP-GlcNAc--lipooligosaccharide N-acetylglucosaminyl glycosyltransferase	-1.70521	0.0115899
H. influenzae	HI1710		General	hypothetical protein	-0.345101	0.0158993
H. influenzae	HI1716		Surface polysaccharides, lipopolysaccharides and antigens	undecaprenyl-phosphate alpha-N-acetylglucosaminyltransferase	-1.06036	0.0170135
N. gonorrhoeae	NGO1812		Membranes, lipoproteins, and porins	major outer membrane protein porin P.IB	3.06971	0.0492059
N. gonorrhoeae	NGO1496		Others	TbpB	2.88033	0.0627365
N. gonorrhoeae	NGO1495		Others	TbpA protein	2.49617	0.0257
N. gonorrhoeae	NGO0456		Hypothetical	type IV pilin-like protein	1.47782	0.0412706
N. gonorrhoeae	NGO2093		Others	FetA	1.40965	0.0116979
N. gonorrhoeae	NGO0055		General	pilus-associated protein	1.37665	0.0133923
N. gonorrhoeae	NGO2158		Surface polysaccharides, lipopolysaccharides and antigens	LgtD	0.982107	0.00358645
N. gonorrhoeae	NGO2156		Surface polysaccharides, lipopolysaccharides and antigens	lacto-N-neotetraose biosynthesis glycosyl tranferase	0.719821	0.00314068
N. gonorrhoeae	NGO2159		Surface polysaccharides, lipopolysaccharides and antigens	LgtE	0.676152	0.00671291
N. gonorrhoeae	NGO0275		Degradation of proteins, peptides, and glycopeptides	IgA-specific metalloendopeptidase	0.335328	0.00940421
N. gonorrhoeae	NGO1908		Other categories	twitching motility/pilus retraction protein	0.0121244	0.00183459
N. gonorrhoeae	NGO2072		Other categories	lipooligosaccharide glycosyl transferase G	-0.0341385	0.00141698
N. gonorrhoeae	NGO0217		Cations	ABC transporter periplasmic binding protein, iron related	-0.1233	0.00145222
N. gonorrhoeae	NGO1909		Other categories	twitching motility - like protein	-0.259132	0.00140672
N. gonorrhoeae	NGO0346		Other categories	twitching motility-like protein	-0.298786	0.00098999
N. gonorrhoeae	NGO0215		Cations	ABC transporter ATP-binding protein, iron related	-0.390404	0.00160437
N. gonorrhoeae	NGO0094		Other categories	hypothetical protein	-0.477777	0.00156757
N. gonorrhoeae	NGO0987		Surface polysaccharides, lipopolysaccharides and antigens	ADP-heptose--LPS heptosyltransferase II	-0.504299	0.00297457
N. gonorrhoeae	NGO1377		Others	hypothetical protein	-0.68711	0.00212658
N. gonorrhoeae	NGO0095		Cellular processes	PilP protein	-0.695638	0.00104341
N. gonorrhoeae	NGO0097		Cellular processes	PilN	-0.732219	0.00102673
N. gonorrhoeae	NGO0096		Cellular processes	hypothetical protein	-0.749346	0.00079738
N. gonorrhoeae	NGO0216		Cations	ABC transporter permeas	-0.948095	0.000542095
N. gonorrhoeae	NGO1378		Others	ExbB oriteub	-1.09917	0.000632837
N. gonorrhoeae	NGO2109		Others	hemoglobin-haptoglobin utilization protein B	-1.17146	0.000925712
N. gonorrhoeae	NGO0098		Cellular processes	hypothetical protein	-1.29394	0.000615844
N. gonorrhoeae	NGO1669		Other categories	PilG	-1.33896	0.000192153
N. gonorrhoeae	NGO0595		Motility	hypothetical protein	-1.36675	0.000806223
N. gonorrhoeae	NGO1354		Surface polysaccharides, lipopolysaccharides and antigens	RfaK	-1.40465	0.000731727
N. gonorrhoeae	NGO1353		Surface polysaccharides, lipopolysaccharides and antigens	hypothetical protein	-1.41958	0.000552109
N. gonorrhoeae	NGO2105		Cellular processes & Degradation of proteins, peptides, and glycopeptides	adhesion and penetration protein	-1.56816	0.000822183
N. gonorrhoeae	NGO1673		Other categories	PilF	-1.77652	0.000477071
N. gonorrhoeae	NGO1379		Cations	TonB	-2.00349	0.000441525
N. gonorrhoeae	NGO1670		Other categories	protein PilD	-2.05738	0.000121376
N. meningitidis	NMB0461	tbpA	Others	transferrin-binding protein 1	3.45688	0.0331515
N. meningitidis	NMB1541	lbpB	Cations	lactoferrin-binding protein	2.99004	0.071634
N. meningitidis	NMB0460	tbpB	Others	transferrin-binding protein B	2.84375	0.00782762
N. meningitidis	NMB1429	porA	Membranes, lipoproteins, and porins	outer membrane protein PorA	2.8074	0.0333073
N. meningitidis	NMB0890		Hypothetical	type IV pilin-like protein	2.2943	0.0384412
N. meningitidis	NMB1540	lbpA	Cations	lactoferrin-binding protein A	2.25674	0.0306154
N. meningitidis	NMB1988	frpB	Others	iron-regulated outer membrane protein FrpB	1.49574	0.0307224
N. meningitidis	NMB0018	pilE	Cellular processes	pilin PilE	1.25696	0.00949775
N. meningitidis	NMB0074	ctrD	Surface polysaccharides, lipopolysaccharides and antigens	capsule polysaccharide export ATP-binding protein CtrD	1.21194	0.0517499
N. meningitidis	NMB1926	lgtE	Surface polysaccharides, lipopolysaccharides and antigens	lacto-N-neotetraose biosynthesis glycosyl transferase LgtE	0.746187	0.0219033
N. meningitidis	NMB0073	ctrC	Surface polysaccharides, lipopolysaccharides and antigens	capsule polysaccharide export inner-membrane protein	0.715762	0.0636096
N. meningitidis	NMB0026		Cellular processes	pilS cassette	0.654545	0.00802919
N. meningitidis	NMB2039	porB	Membranes, lipoproteins, and porins	major outer membrane protein PIB	0.542687	0.0306417
N. meningitidis	NMB0332	pilD	Other categories	type IV prepilin peptidase	0.506099	0.0153498
N. meningitidis	NMB1929	lgtA	Surface polysaccharides, lipopolysaccharides and antigens	lacto-N-neotetraose biosynthesis glycosyl transferase	0.473503	0.0309305
N. meningitidis	NMB0052	pilT-1	Other categories	twitching motility protein PilT	0.376646	0.00581113
N. meningitidis	NMB1928	lgtB	Surface polysaccharides, lipopolysaccharides and antigens	lacto-N-neotetraose biosynthesis glycosyl transferase LgtB	0.287066	0.00518426
N. meningitidis	NMB1705	rfaK	Surface polysaccharides, lipopolysaccharides and antigens	alpha 1,2 N-acetylglucosamine transferase	0.237706	0.0191265
N. meningitidis	NMB1812	pilQ	Other categories	pilQ protein	0.17226	0.0034744
N. meningitidis	NMB1985	hap	Cellular processes & Degradation of proteins, peptides, and glycopeptides	adhesion and penetration protein	0.113765	0.024213
N. meningitidis	NMB0072	ctrB	Surface polysaccharides, lipopolysaccharides and antigens	capsule polysaccharide export inner-membrane protein	0.109218	0.0614069
N. meningitidis	NMB1704	lgtF	Surface polysaccharides, lipopolysaccharides and antigens	beta-1,4-glucosyltransferase	0.0723865	0.0161528
N. meningitidis	NMB0083	lipB	Surface polysaccharides, lipopolysaccharides and antigens	capsule polysaccharide modification protein	0.0327135	0.0132318
N. meningitidis	NMB1811	pilP	Cellular processes	pilP protein	-0.156146	0.00353264
N. meningitidis	NMB0082	lipA	Surface polysaccharides, lipopolysaccharides and antigens	capsule polysaccharide modification protein	-0.179514	0.0311303
N. meningitidis	NMB1810	pilO	Cellular processes	pilO protein	-0.211646	0.00292906
N. meningitidis	NMB0329	pilF	Other categories	type IV pilus assembly protein	-0.297482	0.00287066
N. meningitidis	NMB0634	fbpA	Cations	iron ABC transporter substrate-binding protein	-0.321718	0.00546556
N. meningitidis	NMB0333	pilG	Other categories	pilus assembly protein PilG	-0.35567	0.0031413
N. meningitidis	NMB0768	pilT-2	Other categories	twitching motility protein PilT	-0.496302	0.0102603
N. meningitidis	NMB0051		Other categories	twitching motility protein	-0.512867	0.00240433
N. meningitidis	NMB1527	rfaF	Surface polysaccharides, lipopolysaccharides and antigens	ADP-heptose--LPS heptosyltransferase	-0.562278	0.0251554
N. meningitidis	NMB0632	fbpC	Cations	iron(III) ABC transporter ATP-binding protein	-0.571597	0.00268601
N. meningitidis	NMB0633	fbpB	Cations	iron(III) ABC transporter permease	-0.644494	0.00233367
N. meningitidis	NMB0922		Surface polysaccharides, lipopolysaccharides and antigens	alpha-2,3-sialyltransferase	-0.684201	0.015009
N. meningitidis	NMB1309		Motility	fimbrial biogenesis and twitching motility protein	-0.834144	0.00394198
N. meningitidis	NMB0700	iga	Degradation of proteins, peptides, and glycopeptides	IgA-specific serine endopeptidase	-0.8485	0.0212027
N. meningitidis	NMB1809	pilN	Cellular processes	pilN protein	-0.976235	0.00119414
N. meningitidis	NMB0071	ctrA	Other categories	capsule polysaccharide export outer membrane protein	-1.14689	0.015917
N. meningitidis	NMB1808	pilM	Cellular processes	pilM protein	-1.3821	0.00125303
N. meningitidis	NMB1730	tonB	Cations	TonB protein	-1.42516	0.00967017
N. meningitidis	NMB1729	exbB	Others	biopolymer transport protein	-1.58807	0.00163417
N. meningitidis	NMB1728	exbD	Others	biopolymer transport protein	-1.81832	0.000999352
N. meningitidis	NMB0585		Cellular processes	iron-regulated protein FrpA	-2.2435	0.00210778
C. jejuni	CJ0041	fliK	Degradation of proteins, peptides, and glycopeptides	flagellar hook-length control protein	1.23372	0.00770719
C. jejuni	CJ0042	flgD	Surface structures	flagellar basal body rod modification protein	0.150808	0.0199866
C. jejuni	CJ0043	flgE	Motility	flagellar hook protein	0.258885	0.0161747
C. jejuni	CJ0059C	fliY	Surface structures	flagellar motor switch protein FliY	-0.249941	0.0154629
C. jejuni	CJ0060C	fliM	Surface structures	flagellar motor switch protein FliM	0.404184	0.0169456
C. jejuni	CJ0061C	fliA	Surface structures	flagellar biosynthesis sigma factor	-0.241075	0.00885961
C. jejuni	CJ0077C	cdtC	Cellular processes	cytolethal distending toxin C	-1.72682	0.00985838
C. jejuni	CJ0078C	cdtB	Cellular processes	cytolethal distending toxin B	-1.51931	0.0107735
C. jejuni	CJ0079C	cdtA	Cellular processes	cytolethal distending toxin A	-1.4684	0.00813156
C. jejuni	CJ0195	fliI	Surface structures	flagellum-specific ATP synthase	-1.12589	0.0207303
C. jejuni	CJ0318	fliF	Surface structures	flagellar MS-ring protein	-0.635422	0.0105049
C. jejuni	CJ0319	fliG	Surface structures	flagellar motor switch protein G	-0.921765	0.0074526
C. jejuni	CJ0320	fliH	Motility	flagellar assembly protein H	-0.751443	0.00875649
C. jejuni	CJ0335	flhB	Other categories	flagellar biosynthesis protein FlhB	-0.609276	0.0100461
C. jejuni	CJ0336C	motB	Motility	flagellar motor protein MotB	-0.632413	0.0194138
C. jejuni	CJ0337C	motA	Motility	flagellar motor protein MotA	-0.422812	0.0348304
C. jejuni	CJ0351	fliN	Surface structures	flagellar motor switch protein	0.44753	0.00853131
C. jejuni	CJ0548	fliD	Surface structures	flagellar capping protein	-0.761436	0.0241204
C. jejuni	CJ0549	fliS	Surface structures	flagellar protein FliS	-1.2026	0.0155387
C. jejuni	CJ0820C	fliP	Surface structures	flagellar biosynthesis protein FliP	-1.40461	0.00142385
C. jejuni	CJ0882C	flhA	Surface structures	flagellar biosynthesis protein FlhA	-0.90556	0.0107084
C. jejuni	CJ0883C		General	transcriptional regulator	-1.59327	0.00505183
C. jejuni	CJ0887C	flgL	Surface structures	lagellar hook-associated protein FlgL	-0.453936	0.0314681
C. jejuni	CJ0914C	ciaB	Cellular processes	CiaB protein	-0.488728	0.00363265
C. jejuni	CJ0921C	peb1A	Amino acids, peptides and amines	bifunctional adhesin/ABC transporter aspartate/glutamate-binding protein	0.0942828	0.00897488
C. jejuni	CJ0983		General	lipoprotein	0.0379238	0.0142093
C. jejuni	CJ1119C	pglG	Membranes, lipoproteins, and porins	integral membrane protein	-0.476148	0.0113987
C. jejuni	CJ1120C	pglF	Cellular processes	UDP-GlcNAc C4,6 dehydratase	-0.36216	0.0111161
C. jejuni	CJ1121C	pglE	Other categories	UDP-4-keto-6-deoxy-GlcNAc C4 aminotransferase	-0.818743	0.0154443
C. jejuni	CJ1127C	pglJ	Surface polysaccharides, lipopolysaccharides and antigens	GalNAc transferase	-1.35722	0.00380583
C. jejuni	CJ1128C	pglI	Surface polysaccharides, lipopolysaccharides and antigens	glucosyl transferase	-0.768255	0.0138237
C. jejuni	CJ1129C	pglH	Surface polysaccharides, lipopolysaccharides and antigens	GalNAc transferase/polymerase	-0.548726	0.0153506
C. jejuni	CJ1146C	waaV	Surface polysaccharides, lipopolysaccharides and antigens	glucosyltransferase	0.711471	0.0263714
C. jejuni	CJ1148	waaF	Surface polysaccharides, lipopolysaccharides and antigens	heptosyltransferase II	0.427451	0.0219429
C. jejuni	CJ1150C	hldE	Surface polysaccharides, lipopolysaccharides and antigens	D-beta-D-heptose 7-phosphate kinase/D-beta-D-heptose 1-phosphate adenylyltransferase	1.2309	0.0280207
C. jejuni	CJ1151C	hldD	Surface polysaccharides, lipopolysaccharides and antigens	ADP-glyceromanno-heptose 6-epimerase	1.10149	0.0289123
C. jejuni	CJ1152C	gmhB	Histidine family	D,D-heptose 1,7-bisphosphate phosphatase	1.14852	0.019774
C. jejuni	CJ1259	porA	Membranes, lipoproteins, and porins	major outer membrane protein	2.73103	0.0611777
C. jejuni	CJ1293	pseB	Motility	UDP-GlcNAc-specific C4,6 dehydratase/C5 epimerase	0.791017	0.0333674
C. jejuni	CJ1294	pseC	Other categories	C4 aminotransferase	0.585849	0.0361221
C. jejuni	CJ1311	pseF	Surface polysaccharides, lipopolysaccharides and antigens	acylneuraminate cytidylyltransferase	1.12437	0.0316895
C. jejuni	CJ1312	pseG	Surface structures	nucleotidase	0.68429	0.0315648
C. jejuni	CJ1313	pseH	Motility	N-acetyltransferase	1.29289	0.0370839
C. jejuni	CJ1316C	pseA	Surface polysaccharides, lipopolysaccharides and antigens	pseudaminic acid biosynthesis PseA protein	1.14969	0.0182068
C. jejuni	CJ1317	pseI	Surface polysaccharides, lipopolysaccharides and antigens	Pse synthetase	1.64047	0.0335824
C. jejuni	CJ1334	maf3	General	motility accessory factor	1.80039	0.0623457
C. jejuni	CJ1338C	flaB	Surface structures	flagellin	2.33223	0.0237835
C. jejuni	CJ1339C	flaA	Surface structures	flagellin	1.97212	0.025848
C. jejuni	CJ1341C	maf6	General	motility accessory factor	1.31167	0.0249479
C. jejuni	CJ1414C	kpsC	Surface polysaccharides, lipopolysaccharides and antigens	capsule polysaccharide modification protein	0.35352	0.0276651
C. jejuni	CJ1443C	kpsF	Other categories	D-arabinose 5-phosphate isomerase	1.43456	0.0460716
C. jejuni	CJ1444C	kpsD	Other categories	capsule polysaccharide export system periplasmic protein	1.22378	0.0277876
C. jejuni	CJ1445C	kpsE	Surface polysaccharides, lipopolysaccharides and antigens	capsule polysaccharide export system inner membrane protein	0.988452	0.0375705
C. jejuni	CJ1447C	kpsT	Surface polysaccharides, lipopolysaccharides and antigens	capsule polysaccharide export ATP-binding protein	1.25467	0.0463001
C. jejuni	CJ1448C	kpsM	Surface polysaccharides, lipopolysaccharides and antigens	capsule polysaccharide export system inner membrane protein	1.07442	0.0138359
C. jejuni	CJ1462	flgI	Other categories	flagellar basal body P-ring protein	0.135032	0.0125547
C. jejuni	CJ1466	flgK	Surface structures	flagellar hook-associated protein FlgK	0.275681	0.0133023
C. jejuni	CJ1478C	cadF	Cell envelope	outer membrane fibronectin-binding protein	-0.82368	0.00864271
C. jejuni	CJ1565C	pflA	Motility	paralysed flagellum protein	1.19193	0.00819601
C. jejuni	CJ1675	fliQ	Surface structures	flagellar biosynthesis protein FliQ	-0.95177	0.0116489
C. jejuni	CJ1729C	flgE	Surface structures & Motility	flagellar hook protein FlgE	2.51691	0.0716898
C. difficile	CD630_01940	groL	Chaperones	60 kDa chaperonin (Protein Cpn60) (GroEL protein)	-1.20234	0.00695214
C. difficile	CD630_12080		Cellular processes	RNA-binding S4-domain-containing protein	-0.909913	0.008586
C. difficile	CD630_15460		Other categories	channel-forming hemolysin	-0.864159	0.0101062
C. difficile	CD630_25920	fbpA	Cellular processes	fibronectin-binding protein A	-0.55162	0.0119531
C. difficile	CD630_27930	slpA	General	precursor of the S-layer proteins	7.60059	0.0861665
S. aureus	SA0520	sdrD	Cations	Ser-Asp rich fibrinogen-binding, bone sialoprotein-binding protein	3.13828	0.0478836
S. aureus	SA0521	sdrE	Cations	Ser-Asp rich fibrinogen-binding, bone sialoprotein-binding protein	2.92888	0.0169027
S. aureus	SA0519	sdrC	Cations	Ser-Asp rich fibrinogen-binding, bone sialoprotein-binding protein	2.59882	0.0414619
S. aureus	SA0742	clfA	Cations	fibrinogen-binding protein A, clumping factor	2.35734	0.0418721
S. aureus	SA0222	coa	General	staphylocoagulase	1.96236	0.0399681
S. aureus	SA0382	set6	General	superantigen-like protein	1.8657	0.101906
S. aureus	SA0899	sspC	General	cysteine protease	1.80156	0.00556348
S. aureus	SA1003		General	hypothetical protein	1.67831	0.0470863
S. aureus	SA0900	sspB	General	cysteine protease	1.65946	0.0118296
S. aureus	SA0393	set15	General	superantigen-like protein	1.6131	0.0422091
S. aureus	SA0901	sspA	Hypothetical	serine protease; V8 protease; glutamyl endopeptidase	1.45173	0.027764
S. aureus	SA0383	set7	General	superantigen-like protein	1.41287	0.0752652
S. aureus	SA0387	set11	General	superantigen-like protein 7	1.25027	0.0226904
S. aureus	SA1007		General	alpha-hemolysin	1.21856	0.0286917
S. aureus	SA0384	set8	General	superantigen-like protein	1.21693	0.0230226
S. aureus	SA0385	set9	General	superantigen-like protein	1.12786	0.0692733
S. aureus	SA2423	clfB	Cations	clumping factor B	1.03756	0.0263078
S. aureus	SA2207	hlgA	General	gamma-hemolysin subunit II	0.975312	0.0128646
S. aureus	SA2458	icaR	General	ica operon transcriptional regulator IcaR	0.914107	0.00625013
S. aureus	SA2461	icaB	Other categories	intercellular adhesion protein B	0.72638	0.00706249
S. aureus	SA2459	icaA	Other categories	N-glycosyltransferase	0.71593	0.00334698
S. aureus	SA2460	icaD	General	intercellular adhesion protein D	0.709281	0.00619027
S. aureus	SA2462	icaC	Other categories	intercellular adhesion protein C	0.676216	0.0156613
S. aureus	SA0107	spa	Cations	immunoglobulin G binding protein A	0.670159	0.0176975
S. aureus	SA2463	lip	General	triacylglycerol lipase	0.617453	0.0116888
S. aureus	SA0386	set10	General	superantigen-like protein 5	0.612972	0.0719082
S. aureus	SA1268	ebhB	Surface structures	hypothetical protein	0.374829	0.063544
S. aureus	SA0389	set13	General	superantigen-like protein	0.365314	0.0651703
S. aureus	SA0390	set14	General	superantigen-like protein	0.354098	0.0797644
S. aureus	SA0145	capB	Other categories	capsular polysaccharide synthesis protein Cap5B	0.267965	0.0105597
S. aureus	SA2209	hlgB	General	gamma-hemolysin component B	0.133339	0.0417713
S. aureus	SA2208	hlgC	General	gamma-hemolysin component C	0.0989715	0.0399023
S. aureus	SA0150	capG	Surface polysaccharides, lipopolysaccharides and antigens	capsular polysaccharide synthesis protein Cap5G	0.0786666	0.0065194
S. aureus	SA0905	atl	General	autolysin, N-acetylmuramyl-L-alanine amidase and endo-b-N-acetylglucosaminidas	0.0245033	0.0172471
S. aureus	SA1160	nuc	Degradation of DNA	thermonuclease	0.0206277	0.0157622
S. aureus	SA0156	capM	Surface polysaccharides, lipopolysaccharides and antigens	capsular polysaccharide synthesis protein Cap5M	-0.0148173	0.00594507
S. aureus	SA0149	capF	General	capsular polysaccharide synthesis protein Cap5F	-0.0156869	0.0130869
S. aureus	SA0158	capO	Sugar-nucleotide biosynthesis and conversions	capsular polysaccharide synthesis protein Cap8O	-0.0255558	0.00901745
S. aureus	SA0144	capA	General	capsular polysaccharide synthesis protein Cap5A	-0.0473039	0.00794435
S. aureus	SA0155	capL	Other categories	capsular polysaccharide synthesis protein Cap5L	-0.0505723	0.00858897
S. aureus	SA0309	geh	General	glycerol ester hydrolase	-0.0687269	0.0153757
S. aureus	SA0157	capN	General	capsular polysaccharide synthesis protein Cap5N	-0.0758746	0.0106679
S. aureus	SA0159	capP	Surface polysaccharides, lipopolysaccharides and antigens	capsular polysaccharide synthesis protein Cap5P	-0.114177	0.00864206
S. aureus	SA1016		Cell killing	hypothetical protein	-0.189774	0.009638
S. aureus	SA2003	hysA	General	hyaluronate lyase	-0.232305	0.00718274
S. aureus	SA0147	capD	Cellular processes	capsular polysaccharide synthesis protein Cap5D	-0.260438	0.0104726
S. aureus	SA1811	hlb	General	hypothetical protein	-0.268342	0.0165646
S. aureus	SA0146	capC	General	capsular polysaccharide synthesis protein Cap8C	-0.306162	0.00651973
S. aureus	SA1267	ebhA	Surface structures & Membranes, lipoproteins, and porins & Cellular processes & Cell Division	hypothetical protein	-0.376662	0.0312274
S. aureus	SA0154	capK	General	capsular polysaccharide synthesis protein Cap5K	-0.429507	0.00189044
S. aureus	SA0148	capE	Motility	capsular polysaccharide synthesis protein Cap8E	-0.617184	0.00961656
S. aureus	SA2291	fnb	Cations	hypothetical protein	-0.628838	0.0442012
S. aureus	SAS065	hld	General	delta-hemolysin	-0.637729	0.00118834
S. aureus	SA1312	ebpS	Cellular processes	elastin binding protein	-0.653124	0.0192999
S. aureus	SA0276		General	hypothetical protein	-0.718514	0.00982167
S. aureus	SA0271		General	hypothetical protein	-1.02316	0.00211245
S. aureus	SA2290	fnbB	Cations	hypothetical protein	-1.57254	0.00561851
S. pneumoniae	SP_0117		Other categories	surface protein A	1.39454	0.0308525
S. pneumoniae	SP_0314		General	hyaluronidase	0.56599	0.00705869
S. pneumoniae	SP_0346		General	capsular polysaccharide biosynthesis protein Cps4A	2.83253	0.0501586
S. pneumoniae	SP_0347		General	capsular polysaccharide biosynthesis protein Cps4B	2.60623	0.103512
S. pneumoniae	SP_0348		General	capsular polysaccharide biosynthesis protein Cps4C	3.06675	0.0791073
S. pneumoniae	SP_0390		Other categories	choline binding protein G	-0.564766	0.00510914
S. pneumoniae	SP_0400	tig	Protein and peptide secretion	trigger factor	-1.03381	0.00652956
S. pneumoniae	SP_0664		Cell division	zinc metalloprotease ZmpB	-0.544216	0.015931
S. pneumoniae	SP_0771		Chaperones	cyclophilin type peptidyl-prolyl cis-trans isomerase	-0.915632	0.00425693
S. pneumoniae	SP_0930		Other categories	choline binding protein E	-0.370612	0.0178703
S. pneumoniae	SP_0965		Other categories	endo-beta-N-acetylglucosaminidase	-1.06138	0.00333349
S. pneumoniae	SP_0966		Cellular processes	adherence and virulence protein A	-0.754564	0.00336889
S. pneumoniae	SP_1002		General	adhesion lipoprotein	-0.44097	0.0109738
S. pneumoniae	SP_1032		Cations	iron-compound ABC transporter iron compound-binding protein	-2.25286	0.00113583
S. pneumoniae	SP_1128	eno	Glycolysis	phosphopyruvate hydratase	-2.16381	0.00242933
S. pneumoniae	SP_1154		Cell division	immunoglobulin A1 protease	0.142183	0.019028
S. pneumoniae	SP_1218		General	hypothetical protein	-0.0856449	0.00164654
S. pneumoniae	SP_1449		General	C3-degrading proteinase	0.177294	0.00249082
S. pneumoniae	SP_1573	lytC	Other categories	lysozyme	0.835121	0.00801808
S. pneumoniae	SP_1650		General	manganese ABC transporter manganese-binding adhesion liprotein	0.220761	0.00342495
S. pneumoniae	SP_1872		Cations	iron-compound ABC transporter iron-compound-binding protein	-0.0233622	0.00469589
S. pneumoniae	SP_1923		General	pneumolysin	0.732463	0.00379463
S. pneumoniae	SP_1937		Other categories	autolysin	-2.00149	0.00116093
S. pneumoniae	SP_2012		Glycolysis	glyceraldehyde-3-phosphate dehydrogenase	1.39303	0.00819642
S. pneumoniae	SP_2190		Other categories	choline binding protein A	1.36341	0.00482346
S. pneumoniae	SP_2201		Other categories	choline binding protein D	-0.369946	0.00502552
S. pneumoniae	SP_2239		Degradation of proteins, peptides, and glycopeptides	serine protease	-0.859179	0.00228346
S. pyogenes	SPY_0167	slo	General	streptolysin O	1.53741	0.00708772
S. pyogenes	SPY_0212	speG	General	exotoxin G	-0.657449	0.00424572
S. pyogenes	SPY_0274	plr	Glycolysis	glyceraldehyde-3-phosphate dehydrogenase	-1.04095	0.00256464
S. pyogenes	SPY_0428		General	hypothetical protein	0.326935	0.0214268
S. pyogenes	SPY_0453	mtsA	General	ABC transporter metal binding protein	-2.00367	0.00177835
S. pyogenes	SPY_0738	sagA	General	streptolysin S associated protein	-0.548751	0.0032606
S. pyogenes	SPY_0861		General	hypothetical protein	-0.0779902	0.00835193
S. pyogenes	SPY_1013	fbp	Cellular processes	fibronectin-binding protein-like protein A	0.313983	0.0138195
S. pyogenes	SPY_1032	hylA	General	hyaluronate lyase	-0.351856	0.0054265
S. pyogenes	SPY_1054		Cellular processes	hypothetical protein	0.248105	0.0063817
S. pyogenes	SPY_1273	cfa	General	cAMP factor	0.00907459	0.00636447
S. pyogenes	SPY_1357	grab	Cellular processes	protein G-like alpha 2M-binding protein	-1.36079	0.00416255
S. pyogenes	SPY_1600		General	hyaluronidase	0.96819	0.0209216
S. pyogenes	SPY_1813		General	hypothetical protein	1.4401	0.0217049
S. pyogenes	SPY_1851		General	C3-degrading proteinase	-1.31689	0.00188936
S. pyogenes	SPY_1896	tig	Protein and peptide secretion	trigger factor	-0.528451	0.00299068
S. pyogenes	SPY_1979	ska	General	streptokinase A	1.82584	0.0391781
S. pyogenes	SPY_1983	scl	Cellular processes	hypothetical protein	1.17542	0.00697422
S. pyogenes	SPY_1998	smeZ	General	mitogenic exotoxin Z	-0.131351	0.0205281
S. pyogenes	SPY_2007	lmb	General	laminin adhesion	-0.293698	0.00790805
S. pyogenes	SPY_2009		General	hypothetical protein	-0.496302	0.00231656
S. pyogenes	SPY_2010	scpA	General	C5A peptidase	0.0934696	0.0132474
S. pyogenes	SPY_2039	speB	General	pyrogenic exotoxin B	-1.17555	0.00312859
S. pyogenes	SPY_2043	mf	General	mitogenic factor	1.22288	0.008274
S. pyogenes	SPY_2200	hasA	Other categories	hyaluronate synthase	1.16389	0.00450572
S. pyogenes	SPY_2201	hasB	Sugar-nucleotide biosynthesis and conversions	UDP-glucose 6-dehydrogenase	0.720085	0.00359823
S. pyogenes	SPY_2202	hasC	Energy metabolism	UDP-glucose pyrophosphorylase	0.80011	0.00456306
S. pyogenes	SPY_2216	htrA	Degradation of proteins, peptides, and glycopeptides	serine protease	0.0628433	0.00394733
