# Supplementary material for: The Landscape of Realized Homologous Recombination in Pathogenic Bacteria
Source: Mol Biol Evol. 2015 Oct 29;33(2):456–71. doi: 10.1093/molbev/msv237 (PMC4866539; doi:10.1093/molbev/msv237)
Supplement: Supplementary Data [file supp_msv237_suppl_data.zip › TableS1_alignment_stat.xlsx]

## Sheet: Sheet1
		Table S1. Alignment statistics
Species	Reference name	#LCB aligned on a reference	Total length of LCB	Average length of LCB	#SNPs	Length of a reference genome
E. coli	MG1655	2696	4033688	1503.99	298951	4639675
S. enterica	LT2	4198	4353148	1039.93	190858	4857432
H. influenzae	Rd KW20	2832	1565118	554.22	156894	1830138
N. gonorrhoeae	FA 1090	1045	1849101	1888.77	26177	2153922
N. meningitidis	MC58	1018	1770962	1807.1	135999	2272360
C. jejuni	NCTC11168	866	874120	1023.56	63402	1641481
C. difficile	strain 630	5451	3132215	581.548	161878	4290252
S. aureus	N315	1150	2173525	1928.59	117564	2814816
S. pneumoniae	TIGR4	1564	1676740	1107.49	87800	2160842
S. pyogenes	M1 (alias SF370)	936	1504248	1617.47	70064	1852441
LCB: Locally Collinear Block
