# Supplementary material for: The Landscape of Realized Homologous Recombination in Pathogenic Bacteria
Source: Mol Biol Evol. 2015 Oct 29;33(2):456–71. doi: 10.1093/molbev/msv237 (PMC4866539; doi:10.1093/molbev/msv237)
Supplement: Supplementary Data [file supp_msv237_suppl_data.zip › TableS2.xlsx]

## Sheet: Sheet1
	Table S2. Average and SD of Di statistic
	species	average	SD
	Salmonella enterica	132.2	28.8
	Staphylococcus aureus	199.1	38.6
	Streptococcus pyogenes	223.7	45.1
	Escherichia coli	280.7	88.1
	Neisseria gonorrhoeae	306.9	91.9
	Clostridium difficile	323.6	52.2
	Haemophilus influenzae	355	67.1
	Streptococcus pneumoniae	360.4	62
	Neisseria meningitidis	366.8	66
	C. jejuni	372.9	72.8
